# Supplementary material for: Sema6D Regulates Zebrafish Vascular Patterning and Motor Neuronal Axon Growth in Spinal Cord
Source: Front Mol Neurosci. 2022 Apr 7;15:854556. doi: 10.3389/fnmol.2022.854556 (PMC9021825; doi:10.3389/fnmol.2022.854556)
Supplement: Supplementary file 2 [file Table_1.xlsx]

## Sheet: all_cluster_makers
p_val	avg_logFC	pct.1	pct.2	p_val_adj	cluster	gene
0	2.88603	0.778	0.211	0	0	rgs5b
0	2.09245	0.984	0.699	0	0	si:ch73-335l21.4
0	2.06664	0.855	0.355	0	0	socs3a
0	1.8	0.865	0.32	0	0	cldn5b
0	1.73381	0.98	0.816	0	0	id1
0	1.69042	0.765	0.234	0	0	cx43
0	1.61824	0.725	0.155	0	0	grapa
0	1.50907	0.736	0.228	0	0	dll4
5.69564e-296	1.7038	0.75	0.294	1.31626e-291	0	fosb
3.97657e-292	1.33449	0.956	0.777	9.18984e-288	0	ier2a
3.53206e-285	0.952945	0.465	0.07	8.1626e-281	0	si:ch211-33e4.2
3.86184e-282	1.0636	0.935	0.771	8.92472e-278	0	sat1a.2
2.75842e-272	1.03929	0.958	0.887	6.3747e-268	0	btg1
2.29699e-266	0.870237	0.978	0.854	5.30833e-262	0	CR318588.4
1.60062e-264	1.18436	0.908	0.592	3.69904e-260	0	dusp5
2.45843e-257	1.5449	0.869	0.631	5.68142e-253	0	gadd45ba
9.28598e-251	1.21235	0.777	0.34	2.14599e-246	0	sox7
3.28048e-248	1.14063	0.643	0.214	7.58119e-244	0	rgs3a
1.02858e-241	0.917122	0.942	0.892	2.37704e-237	0	atf4b
4.10725e-241	1.07157	0.522	0.127	9.49186e-237	0	cremb
5.95866e-238	0.774816	1	0.999	1.37705e-233	0	CR383676.1
1.08809e-237	1.6684	0.73	0.35	2.51457e-233	0	tcima
3.97258e-236	1.6191	0.954	0.861	9.18063e-232	0	fosab
3.01806e-234	1.32184	0.953	0.835	6.97473e-230	0	junba
4.06845e-232	0.976143	0.787	0.333	9.40219e-228	0	egfl7
3.55921e-230	1.41796	0.522	0.133	8.22534e-226	0	plvapb
1.08358e-227	1.16858	0.716	0.338	2.50415e-223	0	il13ra1
3.08641e-226	1.20008	0.948	0.793	7.1327e-222	0	zgc:162730
3.83774e-226	1.00041	0.921	0.731	8.86902e-222	0	pim1
7.79325e-222	1.06945	0.901	0.771	1.80102e-217	0	ubb
1.62349e-220	1.04246	0.868	0.636	3.75187e-216	0	gapdhs
1.11345e-219	1.10669	0.957	0.859	2.57317e-215	0	junbb
4.883e-217	1.03495	0.91	0.863	1.12846e-212	0	UBB
1.31152e-216	1.87232	0.703	0.365	3.03092e-212	0	rgcc
1.77658e-213	1.32375	0.392	0.07	4.10567e-209	0	ch25h
4.02118e-212	1.63586	0.832	0.526	9.29295e-208	0	hsp70.2
4.69765e-212	1.24817	0.755	0.4	1.08563e-207	0	pmp22b
1.22335e-211	1.35678	0.886	0.635	2.82717e-207	0	hsp70.3
9.22243e-206	1.01348	0.593	0.195	2.1313e-201	0	etv2
7.66278e-204	0.951174	0.427	0.093	1.77087e-199	0	gpm6ab
1.0111e-203	1.61814	0.315	0.04	2.33666e-199	0	lyve1a
1.54017e-203	0.76681	0.335	0.048	3.55932e-199	0	si:dkey-126g1.9
3.16045e-203	1.00198	0.482	0.129	7.3038e-199	0	plekhg5a
8.8111e-203	1.08982	0.935	0.844	2.03624e-198	0	ctsla
2.86181e-201	0.770041	0.961	0.925	6.61365e-197	0	mcl1a
5.87379e-198	1.19949	0.713	0.333	1.35743e-193	0	oaz2a
4.39314e-197	0.704651	0.93	0.943	1.01525e-192	0	eif1b
3.68935e-196	1.75766	0.691	0.338	8.5261e-192	0	hsp70l
2.34251e-195	1.0386	0.547	0.171	5.41354e-191	0	myct1a
1.11123e-193	0.818582	0.768	0.396	2.56806e-189	0	srgn
7.54911e-192	1.10012	0.709	0.377	1.7446e-187	0	pde4ba
1.36203e-188	1.02395	0.751	0.386	3.14766e-184	0	ramp2
2.10038e-185	0.698912	0.999	0.988	4.85399e-181	0	mt-co3
1.56639e-182	0.900068	0.851	0.628	3.61992e-178	0	zfp36l1b
3.3627e-182	0.457286	0.76	0.384	7.77119e-178	0	clic2
5.26858e-182	1.30119	0.572	0.215	1.21757e-177	0	ponzr1
1.2753e-180	1.15094	0.932	0.842	2.94721e-176	0	jun
6.04179e-180	0.959319	0.619	0.228	1.39626e-175	0	tmem88a
8.10523e-179	1.1776	0.603	0.265	1.87312e-174	0	smad7
1.50554e-178	1.29221	0.69	0.381	3.47931e-174	0	dusp6
1.09282e-175	1.55409	0.727	0.444	2.52551e-171	0	jdp2b
1.7262e-175	1.6352	0.857	0.67	3.98925e-171	0	her6
1.15643e-171	0.848224	0.307	0.048	2.67251e-167	0	hlx1
1.53877e-169	1.85351	0.759	0.522	3.55609e-165	0	igfbp1a
9.74326e-169	0.90057	0.279	0.038	2.25167e-164	0	cd81b
1.75968e-167	0.855811	0.47	0.14	4.06662e-163	0	ppp1r13ba
5.44614e-165	1.35254	0.78	0.547	1.2586e-160	0	ier2b
1.97566e-164	1.06035	0.596	0.257	4.56575e-160	0	klf2b
9.54112e-161	0.793745	0.492	0.153	2.20495e-156	0	rasip1
1.52129e-160	1.17596	0.617	0.295	3.5157e-156	0	s1pr1
1.14346e-157	1.18521	0.566	0.227	2.64255e-153	0	plk2b
1.14092e-154	1.22487	0.849	0.65	2.63667e-150	0	id3
1.44387e-154	1.73214	0.413	0.112	3.33677e-150	0	apoa2
2.28873e-154	0.829966	0.397	0.101	5.28926e-150	0	f2rl2
1.29373e-152	1.0678	0.735	0.458	2.9898e-148	0	socs3b
6.84168e-150	0.595654	0.998	0.995	1.58111e-145	0	mt-co2
1.1924e-149	1.20919	0.579	0.288	2.75563e-145	0	sik1
9.5312e-149	0.8078	0.839	0.786	2.20266e-144	0	higd1a
9.00685e-147	0.411024	0.998	0.998	2.08148e-142	0	tmsb4x
5.46577e-146	1.13704	0.665	0.384	1.26314e-141	0	nrarpa
7.20011e-146	1.04562	0.487	0.175	1.66395e-141	0	flt1
2.57078e-145	0.889937	0.467	0.162	5.94108e-141	0	si:ch211-248e11.2
1.22289e-144	0.955864	0.657	0.334	2.82611e-140	0	ednraa
1.23959e-143	1.15068	0.681	0.421	2.8647e-139	0	mycb
2.69254e-141	1.04625	0.641	0.322	6.22245e-137	0	fabp11a
1.13372e-139	0.848341	0.794	0.586	2.62002e-135	0	fosl1a
5.44672e-138	0.808116	0.849	0.768	1.25874e-133	0	cd63
8.90238e-138	0.851834	0.523	0.219	2.05734e-133	0	shroom4
6.18917e-135	0.552786	0.988	0.966	1.43032e-130	0	mt-co1
1.29308e-133	1.09199	0.359	0.098	2.9883e-129	0	adma
2.06265e-132	0.909711	0.827	0.697	4.76679e-128	0	midn
4.37851e-132	0.866983	0.557	0.224	1.01187e-127	0	clec14a
5.04882e-132	0.49341	0.991	0.99	1.16678e-127	0	actb1
1.14671e-131	0.855288	0.362	0.095	2.65006e-127	0	si:ch211-1a19.3
6.11303e-131	0.646331	0.802	0.771	1.41272e-126	0	atp1b1a
1.66731e-130	0.89766	0.663	0.396	3.85316e-126	0	jund
1.13244e-129	0.810584	0.456	0.161	2.61706e-125	0	si:dkey-19b23.8
4.33896e-129	1.5979	0.528	0.242	1.00273e-124	0	cyp1a
9.65193e-129	1.18207	0.572	0.291	2.23056e-124	0	ackr3b
1.23736e-128	0.658658	0.934	0.948	2.85954e-124	0	ubc
9.11904e-128	1.01454	0.401	0.126	2.10741e-123	0	sele
1.14073e-126	0.810901	0.366	0.108	2.63623e-122	0	tuft1a
1.47681e-124	0.768822	0.451	0.168	3.41292e-120	0	afap1l1b
5.7003e-124	0.66953	0.975	0.968	1.31734e-119	0	mt-cyb
2.31487e-123	1.10037	0.576	0.313	5.34966e-119	0	efnb2a
1.07528e-122	0.934067	0.706	0.493	2.48497e-118	0	akap12b
1.18436e-122	0.691216	0.823	0.762	2.73705e-118	0	msna
7.36493e-120	0.856134	0.846	0.637	1.70204e-115	0	hsp90aa1.2
2.97246e-119	1.0013	0.458	0.191	6.86936e-115	0	vat1
3.01965e-118	1.46776	0.608	0.425	6.97841e-114	0	polr2b
9.41659e-118	0.626244	0.334	0.089	2.17617e-113	0	bmp16
5.83349e-117	1.36017	0.601	0.339	1.34812e-112	0	hsp70.1
6.67364e-116	0.742947	0.569	0.285	1.54228e-111	0	anxa13
2.15087e-115	0.805221	0.786	0.758	4.97067e-111	0	sdcbp2
4.9291e-114	1.03927	0.601	0.35	1.13911e-109	0	adgre10
1.18528e-112	0.839386	0.726	0.556	2.73918e-108	0	fosl2
9.91723e-112	0.506729	0.253	0.053	2.29187e-107	0	parvab
1.40533e-111	0.84978	0.313	0.085	3.24771e-107	0	tnfaip2b
1.43946e-111	0.84207	0.781	0.666	3.3266e-107	0	trib3
1.13788e-109	0.788018	0.795	0.655	2.62964e-105	0	tagln2
2.06136e-107	0.772234	0.299	0.082	4.7638e-103	0	vwa1
5.30439e-107	0.481324	0.971	0.898	1.22584e-102	0	krt18
1.07866e-106	1.00747	0.551	0.318	2.49278e-102	0	slc25a25a
2.78219e-106	0.829374	0.619	0.401	6.42963e-102	0	klf3
5.0863e-106	0.504802	0.932	0.949	1.17544e-101	0	pnrc2
2.99795e-105	1.00781	0.678	0.498	6.92826e-101	0	sgk1
3.50193e-105	0.586156	0.393	0.138	8.09297e-101	0	prss59.2
1.00537e-104	0.496412	0.259	0.059	2.3234e-100	0	cyth3a
7.6544e-103	0.783175	0.458	0.191	1.76893e-98	0	ccdc80
9.68259e-103	0.713676	0.364	0.129	2.23765e-98	0	si:ch211-250c4.4
3.59422e-102	0.695021	0.864	0.774	8.30623e-98	0	klf6a
8.43518e-102	0.85515	0.807	0.724	1.94937e-97	0	marcksl1a
1.16733e-100	0.932314	0.527	0.274	2.6977e-96	0	cpn1
1.51396e-100	1.0316	0.489	0.23	3.49875e-96	0	klf2a
3.3282e-100	1.2682	0.455	0.204	7.69146e-96	0	selenop
1.61499e-99	0.707926	0.42	0.165	3.73223e-95	0	grb10a
3.26778e-98	0.634997	0.791	0.794	7.55183e-94	0	prelid3b
5.15233e-98	0.589111	0.45	0.18	1.1907e-93	0	esama
8.16849e-98	0.947667	0.587	0.369	1.88774e-93	0	spry4
1.04173e-97	0.785272	0.735	0.592	2.40744e-93	0	mapk6
2.47986e-97	0.73164	0.785	0.677	5.73096e-93	0	mcl1b
5.04587e-97	0.822125	0.574	0.339	1.1661e-92	0	mvp
7.0423e-97	0.591962	0.408	0.154	1.62748e-92	0	si:dkeyp-97a10.2
1.05629e-96	0.886886	0.567	0.339	2.44109e-92	0	smox
1.29732e-95	0.632886	0.821	0.877	2.99811e-91	0	ddx5
8.04803e-95	1.01993	0.608	0.397	1.8599e-90	0	gadd45bb
4.02037e-93	0.847669	0.536	0.294	9.29108e-89	0	si:dkey-23i12.7
3.55678e-92	0.624223	0.361	0.129	8.21972e-88	0	pecam1
4.80668e-91	0.731625	0.303	0.095	1.11082e-86	0	fam43a
1.01089e-90	0.74697	0.518	0.288	2.33616e-86	0	elovl1b
4.98798e-89	0.644129	0.343	0.125	1.15272e-84	0	lifrb
5.19294e-89	1.52297	0.254	0.068	1.20009e-84	0	apoa1b
2.3551e-88	0.770973	0.512	0.292	5.44264e-84	0	acsbg2
4.10029e-88	0.292115	0.984	0.991	9.47577e-84	0	rplp2
1.86534e-86	0.701335	0.319	0.109	4.3108e-82	0	BX936308.2
2.77089e-86	0.481034	0.454	0.185	6.40352e-82	0	krt94
2.8329e-86	0.609842	0.716	0.511	6.54684e-82	0	cbx7a
3.35298e-86	0.606368	0.255	0.071	7.74874e-82	0	epas1b
4.30111e-86	0.883567	0.629	0.444	9.93987e-82	0	pim3
6.29083e-86	0.561419	0.972	0.969	1.45381e-81	0	mt-atp6
4.08467e-85	0.704581	0.402	0.181	9.43968e-81	0	fgd5a
1.10359e-84	0.430223	0.966	0.963	2.55039e-80	0	krt8
4.93431e-84	0.958924	0.593	0.383	1.14032e-79	0	tsc22d3
1.76228e-83	0.697929	0.38	0.156	4.07262e-79	0	podxl
8.70902e-82	0.896742	0.619	0.426	2.01265e-77	0	efna1b
1.3952e-81	0.803026	0.558	0.343	3.22431e-77	0	tuba8l3
4.26466e-81	0.483928	0.863	0.828	9.85563e-77	0	xbp1
1.31141e-79	0.854127	0.565	0.371	3.03067e-75	0	sqstm1
7.34436e-79	0.672119	0.565	0.368	1.69728e-74	0	csrp1a
1.17368e-78	0.633743	0.518	0.298	2.71238e-74	0	tspan4b
4.18427e-78	0.480276	0.269	0.085	9.66984e-74	0	chka
6.67102e-78	0.754076	0.495	0.26	1.54167e-73	0	lfng
1.87783e-77	0.43955	0.575	0.353	4.33966e-73	0	errfi1a
2.1395e-77	0.605712	0.288	0.099	4.94439e-73	0	pfkfb3
3.08741e-77	0.615971	0.789	0.803	7.135e-73	0	zgc:77849
3.16956e-77	0.581699	0.393	0.164	7.32485e-73	0	tie1
7.03278e-77	0.537674	0.274	0.086	1.62528e-72	0	ecscr
7.47035e-77	0.572807	0.281	0.094	1.7264e-72	0	zgc:154093
8.70727e-77	0.658263	0.807	0.826	2.01225e-72	0	si:ch211-196l7.4
1.41301e-76	0.758748	0.388	0.168	3.26546e-72	0	asap1b
1.41312e-76	0.270778	1	0.992	3.26573e-72	0	NC_002333.4
7.11448e-76	0.759737	0.383	0.171	1.64416e-71	0	kdrl
3.65631e-75	0.572062	0.323	0.121	8.44973e-71	0	ctrb1
5.96141e-75	0.618575	0.475	0.247	1.37768e-70	0	yrk
2.41696e-74	0.599718	0.354	0.145	5.58561e-70	0	prss1
1.95906e-73	0.688945	0.697	0.655	4.52739e-69	0	maff
2.89972e-73	0.680584	0.261	0.086	6.70125e-69	0	acvrl1
1.55381e-72	0.701804	0.555	0.377	3.59086e-68	0	pgk1
1.5997e-72	0.851881	0.608	0.446	3.69691e-68	0	mych
1.20562e-71	0.457188	0.926	0.872	2.7862e-67	0	sdc4
1.73079e-71	0.663986	0.472	0.263	3.99984e-67	0	tspan18b
1.91531e-70	0.547432	0.437	0.202	4.42628e-66	0	cdh5
4.43029e-70	0.591159	0.6	0.383	1.02384e-65	0	fli1a
6.38798e-70	0.749274	0.644	0.534	1.47626e-65	0	alas1
3.34352e-69	0.687436	0.725	0.695	7.72688e-65	0	tob1b
3.78548e-69	0.666172	0.372	0.176	8.74825e-65	0	ppp1r15a
1.28081e-68	0.715452	0.682	0.536	2.95995e-64	0	hbegfa
4.85096e-68	0.705761	0.781	0.773	1.12106e-63	0	mt-nd3
9.84505e-68	0.853084	0.497	0.312	2.27519e-63	0	hopx
5.0352e-67	0.735763	0.518	0.338	1.16364e-62	0	pgam1a
2.59476e-66	0.694438	0.827	0.814	5.99649e-62	0	btg2
1.66559e-65	0.459365	0.859	0.917	3.84918e-61	0	oaz1a
1.98091e-65	0.710649	0.64	0.55	4.57788e-61	0	ccnl1a
2.65111e-65	0.463659	0.277	0.1	6.12671e-61	0	fam198b
3.01789e-65	0.601652	0.465	0.268	6.97435e-61	0	rab8b
6.70733e-65	0.722295	0.271	0.096	1.55006e-60	0	edn2
7.43531e-64	0.739111	0.361	0.18	1.7183e-59	0	spns2
2.36773e-63	0.556359	0.303	0.125	5.47183e-59	0	elk3
3.79461e-63	0.929104	0.698	0.675	8.76934e-59	0	id2a
3.91661e-63	0.726231	0.396	0.205	9.05128e-59	0	fam129bb
5.43227e-63	0.676357	0.656	0.548	1.2554e-58	0	pdlim1
4.48719e-62	0.614611	0.332	0.148	1.03699e-57	0	jam2a
5.6934e-62	0.723217	0.353	0.17	1.31575e-57	0	arl4ab
5.89843e-62	0.596437	0.289	0.112	1.36313e-57	0	CABZ01075125.1
6.59088e-62	0.470154	0.272	0.098	1.52315e-57	0	si:ch211-145b13.6
3.48969e-61	0.584534	0.486	0.268	8.06468e-57	0	crip1
9.03816e-61	0.63604	0.827	0.866	2.08872e-56	0	mt-nd4
3.17399e-59	0.544443	0.385	0.203	7.33509e-55	0	nos1apa
5.07268e-59	0.457405	0.265	0.102	1.1723e-54	0	iscub
9.3567e-59	0.702571	0.432	0.241	2.16233e-54	0	fxyd1
2.38357e-58	0.66371	0.311	0.142	5.50843e-54	0	atoh8
2.74943e-58	0.562185	0.752	0.716	6.35394e-54	0	ucp2
1.22419e-57	0.700823	0.581	0.474	2.8291e-53	0	slc38a2
1.75358e-57	0.477506	0.276	0.107	4.05251e-53	0	cyr61l2
8.66506e-57	0.511404	0.286	0.119	2.00249e-52	0	limch1b
1.79054e-56	0.505617	0.259	0.1	4.13795e-52	0	mtus1b
2.33676e-56	0.830193	0.509	0.342	5.40026e-52	0	plk3
5.2369e-56	0.492446	0.343	0.163	1.21025e-51	0	anks1b
3.14992e-55	0.549844	0.367	0.187	7.27946e-51	0	si:dkey-25e12.3
6.35266e-55	0.742117	0.755	0.761	1.4681e-50	0	ier5
1.11295e-54	0.591478	0.372	0.199	2.57202e-50	0	efna1a
2.35686e-54	0.858203	0.335	0.17	5.4467e-50	0	myl9a
3.37956e-54	0.558583	0.795	0.813	7.81017e-50	0	mt-nd1
4.79444e-54	0.527069	0.334	0.158	1.108e-49	0	rbpms2a
6.19688e-54	0.476362	0.848	0.826	1.4321e-49	0	marcksl1b
7.09935e-54	0.688593	0.571	0.454	1.64066e-49	0	nck1b
5.42287e-53	0.866227	0.297	0.129	1.25323e-48	0	cfd
8.40092e-53	0.535012	0.347	0.174	1.94145e-48	0	arhgef7b
1.79847e-52	0.706278	0.376	0.212	4.15627e-48	0	eno1a
2.73023e-52	0.74523	0.402	0.238	6.30956e-48	0	inka1b
4.42522e-52	0.481605	0.297	0.131	1.02267e-47	0	ldb2a
4.69973e-52	0.57247	0.305	0.14	1.08611e-47	0	gata2a
9.66663e-52	0.774154	0.377	0.223	2.23396e-47	0	si:ch211-204c21.1
2.22028e-51	0.570106	0.477	0.311	5.13106e-47	0	cst3
2.38942e-51	0.862688	0.504	0.354	5.52194e-47	0	f3b
6.00639e-51	0.613623	0.74	0.687	1.38808e-46	0	nfkbiab
1.37673e-50	0.660236	0.471	0.323	3.18163e-46	0	lamp2
1.87647e-50	0.640899	0.308	0.153	4.33653e-46	0	plpp1a
9.6815e-49	0.628942	0.46	0.317	2.23739e-44	0	vdrb
9.73544e-49	1.58787	0.293	0.144	2.24986e-44	0	cxcr4a
5.48534e-48	0.606238	0.484	0.318	1.26766e-43	0	rasgef1bb
1.80346e-47	1.1578	0.275	0.12	4.16779e-43	0	aqp8a.1
5.44229e-47	0.438495	0.603	0.457	1.25771e-42	0	rhoca
3.14587e-46	0.638361	0.4	0.249	7.2701e-42	0	abhd17b
4.71828e-46	0.476616	0.751	0.768	1.09039e-41	0	bzw1b
1.2819e-45	0.427307	0.806	0.801	2.96247e-41	0	tuba8l
5.4223e-45	0.826534	0.402	0.247	1.25309e-40	0	egr1
9.30227e-45	0.552906	0.78	0.814	2.14975e-40	0	mt-nd2
3.06488e-44	0.54224	0.582	0.501	7.08294e-40	0	si:dkey-7j14.6
4.02061e-44	0.524031	0.397	0.233	9.29162e-40	0	tjp1a
5.03617e-44	0.428974	0.255	0.111	1.16386e-39	0	ushbp1
6.25806e-44	0.671498	0.684	0.681	1.44624e-39	0	rsrp1
2.00085e-43	0.495941	0.271	0.125	4.62396e-39	0	cav1
2.29889e-43	0.598257	0.73	0.757	5.31273e-39	0	zfand5b
3.16576e-43	0.605113	0.298	0.154	7.31608e-39	0	n4bp1
2.24234e-42	0.579089	0.632	0.638	5.18206e-38	0	itm2ba
4.39105e-42	0.330711	0.316	0.155	1.01477e-37	0	rab11bb
5.81362e-42	1.37824	0.317	0.172	1.34353e-37	0	hspb1
9.31928e-42	0.441482	0.303	0.155	2.15369e-37	0	mafba
1.10727e-40	0.656943	0.739	0.685	2.5589e-36	0	zgc:158343
1.86248e-40	0.694144	0.766	0.78	4.30419e-36	0	atf3
2.89455e-40	0.808598	0.591	0.481	6.68931e-36	0	cyr61
4.62425e-40	0.657516	0.514	0.427	1.06866e-35	0	nfe2l2a
5.44968e-39	0.394829	0.256	0.121	1.25942e-34	0	robo4
1.74174e-38	0.400416	0.827	0.896	4.02516e-34	0	cox7c
2.79221e-38	0.659975	0.565	0.475	6.4528e-34	0	tiparp
3.50894e-38	0.549007	0.34	0.204	8.10917e-34	0	cflara
4.1185e-38	0.422158	0.327	0.177	9.51785e-34	0	si:dkey-172h23.2
6.67637e-38	0.643682	0.286	0.144	1.54291e-33	0	id2b
7.42871e-38	0.683335	0.473	0.336	1.71677e-33	0	sox4a
1.86153e-37	0.903207	0.522	0.439	4.30201e-33	0	tspan36
4.00337e-37	0.425636	0.266	0.132	9.25179e-33	0	si:dkey-52l18.4
5.14081e-37	0.621718	0.634	0.562	1.18804e-32	0	angptl4
6.67952e-37	0.510972	0.265	0.136	1.54364e-32	0	ivns1abpa
8.55562e-37	0.432249	0.472	0.306	1.9772e-32	0	si:ch211-156j16.1
9.27754e-37	0.686568	0.654	0.63	2.14404e-32	0	tgif1
9.91079e-37	0.548026	0.674	0.688	2.29038e-32	0	cdkn1bb
4.28006e-36	0.609981	0.439	0.293	9.89122e-32	0	cavin2b
5.22773e-36	0.470107	0.323	0.189	1.20813e-31	0	trim8a
5.45444e-36	0.395094	0.337	0.189	1.26052e-31	0	tmem88b
1.38945e-35	0.601489	0.302	0.171	3.21103e-31	0	pdk2b
1.58767e-35	0.467741	0.408	0.28	3.66912e-31	0	ak1
2.62266e-35	0.654559	0.408	0.291	6.06097e-31	0	b2ml
2.85851e-35	0.633544	0.439	0.323	6.60601e-31	0	cyth1a
3.92193e-35	0.734095	0.556	0.45	9.06357e-31	0	serpine1
7.90874e-35	0.634685	0.607	0.556	1.82771e-30	0	fam107b
9.13419e-35	0.48709	0.401	0.267	2.11091e-30	0	tnfrsf1a
1.34011e-34	0.81575	0.32	0.187	3.097e-30	0	dusp2
1.38211e-34	0.424109	0.414	0.265	3.19405e-30	0	wasf3b
1.76464e-34	0.507683	0.331	0.2	4.07809e-30	0	erfl3
2.38254e-34	0.57055	0.505	0.392	5.50606e-30	0	myl6
2.50877e-34	0.528512	0.468	0.344	5.79778e-30	0	rgl1
5.12239e-34	0.291518	0.772	0.661	1.18378e-29	0	cebpb
5.82767e-34	0.480246	0.448	0.318	1.34677e-29	0	zgc:77486
9.6475e-34	0.40397	0.296	0.158	2.22954e-29	0	mef2cb
2.13103e-33	0.520552	0.404	0.281	4.92481e-29	0	cdc42ep5
2.78795e-33	0.572683	0.545	0.506	6.44295e-29	0	ifrd1
2.37523e-32	0.432902	0.27	0.144	5.48915e-28	0	il4r.1
3.66787e-32	0.45258	0.298	0.173	8.47644e-28	0	myo1cb
3.89124e-32	0.533014	0.431	0.296	8.99265e-28	0	nfkbiaa
7.50777e-31	0.543167	0.488	0.399	1.73505e-26	0	rtca
9.30149e-31	0.540726	0.49	0.398	2.14957e-26	0	si:ch73-63e15.2
1.12485e-30	0.459735	0.283	0.16	2.59953e-26	0	grasp
1.11928e-29	0.652775	0.432	0.339	2.58667e-25	0	arl5c
1.62678e-29	0.502312	0.484	0.397	3.75948e-25	0	tpi1b
3.65722e-29	0.631605	0.42	0.326	8.45182e-25	0	scarb2a
3.94466e-29	0.484635	0.362	0.249	9.1161e-25	0	ldha
4.7961e-29	0.522803	0.27	0.156	1.10838e-24	0	nr1d2a
4.91204e-29	0.413589	0.664	0.66	1.13517e-24	0	dap1b
1.23187e-28	0.47023	0.327	0.205	2.84685e-24	0	fzd4
1.5976e-28	0.720178	0.521	0.451	3.69206e-24	0	gadd45ab
1.89373e-28	0.376033	0.26	0.142	4.37642e-24	0	ece1
2.63273e-28	0.924229	0.634	0.597	6.08425e-24	0	her9
2.78014e-28	0.348876	0.279	0.161	6.4249e-24	0	map7d1b
3.83711e-28	0.471793	0.152	0.339	8.86757e-24	0	her15.1
5.32086e-28	0.405154	0.735	0.835	1.22965e-23	0	gabarapb
5.7652e-28	0.521518	0.449	0.359	1.33234e-23	0	wsb1
6.88046e-28	0.547417	0.328	0.211	1.59007e-23	0	bhlhe40
8.70975e-28	0.606089	0.445	0.349	2.01282e-23	0	pdcd6
1.53598e-27	0.48051	0.401	0.286	3.54965e-23	0	zgc:174888
1.85701e-27	0.616511	0.325	0.212	4.29156e-23	0	bambia
4.15887e-27	0.522208	0.361	0.251	9.61115e-23	0	gstt1b
1.24715e-26	0.913787	0.398	0.289	2.88215e-22	0	esm1
2.09253e-26	0.341566	0.348	0.23	4.83584e-22	0	tmem176l.1
2.40757e-26	0.420893	0.329	0.219	5.56391e-22	0	ndel1b
3.39801e-26	0.425752	0.32	0.205	7.85279e-22	0	foxo1a
3.8872e-26	0.441637	0.383	0.266	8.98331e-22	0	prnprs3
4.70398e-26	0.561759	0.458	0.381	1.08709e-21	0	zgc:100829
2.31092e-25	0.357785	0.272	0.162	5.34053e-21	0	mef2aa
2.54222e-25	0.395586	0.737	0.793	5.87507e-21	0	ywhabl
3.12018e-25	0.514815	0.33	0.223	7.21074e-21	0	si:ch73-234b20.5
1.19913e-24	0.273485	0.662	0.55	2.77119e-20	0	sec61g
1.28785e-24	0.542722	0.534	0.491	2.97621e-20	0	ip6k2b
1.55225e-24	0.531225	0.46	0.399	3.58724e-20	0	adipor2
1.17946e-23	0.330057	0.253	0.145	2.72574e-19	0	cyp2ad3
1.19303e-23	0.393208	0.621	0.585	2.75708e-19	0	jpt1b
1.86802e-22	0.379312	0.333	0.221	4.31698e-18	0	nova2
2.39106e-22	0.407918	0.343	0.235	5.52574e-18	0	plecb
2.57281e-22	0.456762	0.286	0.189	5.94577e-18	0	si:ch211-147a11.3
3.42481e-22	0.50493	0.407	0.325	7.91473e-18	0	rpz2
4.52985e-22	0.580211	0.553	0.529	1.04685e-17	0	dusp1
4.59083e-22	0.492383	0.649	0.674	1.06094e-17	0	slc25a55a
6.53462e-22	0.553266	0.541	0.494	1.51015e-17	0	hspa4a
9.45234e-22	0.494031	0.638	0.592	2.18443e-17	0	cebpd
1.17475e-21	0.398437	0.311	0.213	2.71484e-17	0	itpkcb
1.18889e-21	0.39164	0.293	0.191	2.74754e-17	0	jam3b
1.60482e-21	0.516846	0.487	0.471	3.70874e-17	0	degs1
1.9838e-21	0.465417	0.397	0.317	4.58457e-17	0	il6st
5.49487e-21	0.337777	0.27	0.169	1.26986e-16	0	gcnt4a
6.60059e-21	0.523988	0.364	0.271	1.5254e-16	0	acsl4b
1.13217e-20	0.482677	0.35	0.273	2.61644e-16	0	slc25a33
2.68679e-20	0.439873	0.403	0.318	6.20918e-16	0	ehd1b
4.47015e-20	0.516769	0.365	0.271	1.03305e-15	0	aplp2
6.89131e-20	0.323854	0.282	0.188	1.59258e-15	0	tns1b
7.82352e-20	0.419547	0.512	0.478	1.80802e-15	0	gnai2a
1.46059e-19	0.431075	0.348	0.268	3.37542e-15	0	ubl3a
1.51776e-19	0.353086	0.683	0.74	3.50755e-15	0	aldoaa
1.69835e-19	0.380294	0.285	0.194	3.92488e-15	0	cdc42bpb
1.7067e-19	0.367676	0.267	0.172	3.94418e-15	0	ccdc85b
3.03521e-19	0.581363	0.297	0.221	7.01438e-15	0	egln1b
3.67573e-19	0.391301	0.27	0.17	8.49461e-15	0	si:dkey-27i16.2
4.00965e-19	0.458516	0.278	0.194	9.2663e-15	0	mob2b
5.22354e-19	0.446214	0.367	0.284	1.20716e-14	0	klf7b
7.68597e-19	0.567128	0.394	0.338	1.77623e-14	0	slc25a43
1.08554e-18	0.421484	0.308	0.228	2.50867e-14	0	macf1a
1.23144e-18	0.399507	0.606	0.578	2.84586e-14	0	phlda2
1.64244e-18	0.259281	0.406	0.302	3.79569e-14	0	pnp5a
8.51049e-18	0.392845	0.35	0.257	1.96677e-13	0	ugt1b5
9.23848e-18	0.409452	0.535	0.519	2.13501e-13	0	grinab
9.25678e-18	0.3163	0.713	0.801	2.13924e-13	0	pfn2
1.41535e-17	0.533766	0.389	0.315	3.27087e-13	0	pdcd4b
2.58034e-17	0.502703	0.314	0.239	5.96317e-13	0	vamp5
6.30542e-17	0.343	0.266	0.177	1.45718e-12	0	zgc:162939
9.29613e-17	0.298463	0.297	0.21	2.14834e-12	0	iqsec1b
1.04929e-16	0.45524	0.507	0.502	2.42491e-12	0	jak1
1.3593e-16	0.386213	0.702	0.798	3.14134e-12	0	atf4a
1.61919e-16	0.568165	0.294	0.211	3.74196e-12	0	timp2b
2.04271e-16	0.434602	0.596	0.631	4.72071e-12	0	rap1b
4.58292e-16	0.428166	0.505	0.498	1.05911e-11	0	si:dkey-177p2.6
4.58304e-16	0.649366	0.422	0.359	1.05914e-11	0	ctgfa
8.42562e-16	0.41718	0.382	0.311	1.94716e-11	0	si:dkey-79d12.5
1.41234e-15	0.35996	0.261	0.183	3.26393e-11	0	pxk
1.60127e-15	0.285242	0.27	0.182	3.70053e-11	0	ms4a17a.11
1.64395e-15	0.462978	0.395	0.321	3.79918e-11	0	plpp3
2.74677e-15	0.293197	0.464	0.387	6.34779e-11	0	tcf12
3.11654e-15	0.553282	0.505	0.502	7.20231e-11	0	mt-nd6
5.4443e-15	0.387609	0.26	0.19	1.25818e-10	0	per2
1.49785e-14	0.436872	0.552	0.596	3.46154e-10	0	brd2a
2.0967e-14	0.386158	0.253	0.176	4.84547e-10	0	mob3c
3.6908e-14	0.410292	0.323	0.251	8.52943e-10	0	epha2a
4.62235e-14	0.399056	0.311	0.232	1.06823e-09	0	bmpr1aa
5.19607e-14	0.451056	0.383	0.338	1.20081e-09	0	b4galt6
7.38451e-14	0.576994	0.339	0.28	1.70656e-09	0	arrdc3a
7.67408e-14	0.524767	0.373	0.325	1.77348e-09	0	ahsa1b
7.89113e-14	0.327825	0.255	0.179	1.82364e-09	0	cyp3c1
1.03919e-13	0.310897	0.679	0.771	2.40158e-09	0	rhoab
1.11128e-13	0.451252	0.376	0.313	2.56817e-09	0	amotl2a
1.87209e-13	0.340979	0.27	0.2	4.3264e-09	0	ctsz
1.99316e-13	0.401085	0.455	0.44	4.6062e-09	0	ndfip1
3.14207e-13	0.35083	0.287	0.21	7.26133e-09	0	eva1ba
4.13352e-13	0.467101	0.408	0.355	9.55258e-09	0	rcan1a
4.75706e-13	0.485034	0.421	0.417	1.09936e-08	0	ddx3xa
5.84083e-13	0.408485	0.352	0.284	1.34982e-08	0	notch1a
1.26528e-12	0.38293	0.551	0.584	2.92406e-08	0	rhocb
2.43056e-12	0.462738	0.292	0.226	5.61702e-08	0	spry2
3.10768e-12	0.586423	0.356	0.311	7.18184e-08	0	nr4a1
3.39101e-12	0.250812	0.709	0.736	7.83662e-08	0	cnn2
9.34083e-12	0.260466	0.262	0.194	2.15867e-07	0	afdna
1.82951e-11	0.401224	0.38	0.334	4.22801e-07	0	stat1a
2.20679e-11	0.397255	0.253	0.194	5.09989e-07	0	CU459056.1
2.52369e-11	0.348743	0.295	0.239	5.83225e-07	0	itsn2b
3.61804e-11	0.305291	0.323	0.269	8.36129e-07	0	si:ch1073-392o20.2
5.03884e-11	0.304341	0.271	0.208	1.16448e-06	0	itga5
5.76319e-11	0.424102	0.381	0.342	1.33187e-06	0	elmsan1b
7.77726e-11	0.407555	0.399	0.36	1.79732e-06	0	CT030188.1
8.93985e-11	0.409886	0.285	0.226	2.066e-06	0	FQ323156.1
1.85781e-10	0.412361	0.494	0.496	4.29341e-06	0	sri
2.18775e-10	0.366843	0.3	0.251	5.05589e-06	0	pcyt2
2.28943e-10	0.254915	0.253	0.192	5.29086e-06	0	clic1
3.25776e-10	0.322236	0.297	0.24	7.52869e-06	0	hvcn1
5.60596e-10	0.351594	0.275	0.223	1.29554e-05	0	nocta
2.56877e-09	0.350671	0.507	0.542	5.93643e-05	0	zgc:92027
3.20191e-09	0.352883	0.29	0.237	7.39961e-05	0	cd99
3.56243e-09	0.347191	0.343	0.29	8.23277e-05	0	rpz5
3.64491e-09	0.270525	0.765	0.89	8.42338e-05	0	oaz1b
6.26988e-09	0.364655	0.565	0.667	0.000144897	0	ccni
6.41176e-09	0.353638	0.357	0.326	0.000148176	0	gstr
6.70727e-09	0.504684	0.477	0.513	0.000155005	0	clk4a
8.64226e-09	0.429777	0.422	0.435	0.000199723	0	baxa
1.07904e-08	0.383928	0.255	0.206	0.000249365	0	ssh2a
1.2302e-08	0.343922	0.47	0.457	0.000284299	0	rnd3a
1.54822e-08	0.258387	0.273	0.221	0.000357794	0	cald1a
1.55848e-08	0.642672	0.493	0.539	0.000360165	0	bcl2l10
1.92406e-08	0.392626	0.397	0.391	0.000444651	0	hif1ab
2.01842e-08	0.393583	0.459	0.43	0.000466456	0	ier5l
2.29279e-08	0.393083	0.486	0.479	0.000529864	0	sult6b1
3.40089e-08	0.422688	0.422	0.426	0.000785945	0	carhsp1
3.78005e-08	0.296934	0.266	0.223	0.000873569	0	sypl2a
4.46657e-08	0.422037	0.372	0.356	0.00103223	0	kdm6ba
1.08391e-07	0.329665	0.437	0.43	0.00250491	0	perp
1.86665e-07	0.421319	0.334	0.3	0.00431383	0	lrrfip1a
1.97008e-07	0.346489	0.326	0.304	0.00455286	0	crema
2.33945e-07	0.290957	0.348	0.323	0.00540647	0	RF00001
2.88037e-07	0.432557	0.283	0.258	0.00665655	0	uck2a
3.56e-07	0.538767	0.42	0.433	0.00822717	0	pim2
3.81149e-07	0.404275	0.455	0.491	0.00880835	0	tax1bp1b
5.20615e-07	0.353747	0.262	0.228	0.0120314	0	AKAP13
1.06154e-06	0.318942	0.273	0.238	0.0245322	0	pdcd6ip
1.42087e-06	0.339711	0.551	0.659	0.0328364	0	atp1a1a.1
1.67212e-06	0.459141	0.279	0.246	0.0386428	0	prdm1a
1.72527e-06	0.317014	0.287	0.249	0.0398709	0	srgap2
2.82971e-06	0.43832	0.49	0.553	0.0653945	0	cyb5a
3.20499e-06	0.406056	0.452	0.468	0.0740672	0	si:dkey-112a7.4
3.42566e-06	0.376822	0.456	0.509	0.079167	0	si:ch211-214j24.10
3.71415e-06	0.361605	0.427	0.42	0.0858339	0	eno3
4.71707e-06	0.265423	0.655	0.793	0.109011	0	bsg
5.62222e-06	0.325057	0.365	0.349	0.12993	0	add3a
7.00523e-06	0.28379	0.277	0.248	0.161891	0	grk4
5.75816e-05	0.283363	0.371	0.362	1	0	ddit3
8.70943e-05	0.343129	0.482	0.535	1	0	si:dkey-23i12.5
8.83986e-05	1.12411	0.414	0.461	1	0	aqp1a.1
9.22745e-05	0.307183	0.267	0.249	1	0	rtn3
0.000144571	0.315835	0.253	0.236	1	0	cry1aa
0.000168589	0.27329	0.369	0.36	1	0	rbms1a
0.000202768	0.276314	0.389	0.391	1	0	appa
0.000267156	0.585731	0.38	0.407	1	0	lgmn
0.000267218	0.286507	0.588	0.672	1	0	ppt1
0.000384493	0.365736	0.365	0.379	1	0	ginm1
0.000455378	0.316845	0.285	0.262	1	0	snai1a
0.000497574	0.252005	0.263	0.246	1	0	abca1a
0.000499344	0.332866	0.553	0.669	1	0	ddx61
0.000630035	0.474202	0.434	0.497	1	0	mknk2b
0.0014567	0.354126	0.398	0.437	1	0	dedd1
0.00150782	0.271859	0.251	0.24	1	0	hk1
0.00206837	0.291367	0.539	0.671	1	0	romo1
0.00329909	0.3609	0.448	0.499	1	0	ets2
0.00359121	0.317841	0.556	0.667	1	0	rab5c
0.00444434	0.39067	0.348	0.383	1	0	slc20a1b
0.00506002	0.26966	0.264	0.249	1	0	ddah2
0	1.84133	0.945	0.454	0	1	pmp22a
0	1.57494	0.751	0.115	0	1	twist1a
0	1.14132	0.418	0.035	0	1	dlx2a
0	0.795923	0.502	0.059	0	1	pdgfra
1.46395e-296	1.10388	0.434	0.043	3.38319e-292	1	mab21l2
4.95724e-294	0.948977	0.574	0.09	1.14562e-289	1	cdh11
2.81119e-285	1.12962	0.562	0.094	6.49666e-281	1	hapln1a
8.96524e-270	0.972162	0.553	0.097	2.07187e-265	1	prrx1a
6.43114e-258	1.00596	0.377	0.037	1.48624e-253	1	nr2f1b
2.41938e-217	0.909155	0.695	0.229	5.5912e-213	1	mfap2
2.99898e-216	0.867109	0.404	0.057	6.93065e-212	1	pcdh18a
2.59488e-215	0.626734	0.405	0.057	5.99676e-211	1	cd248a
2.43323e-213	1.04028	0.322	0.033	5.6232e-209	1	grem2b
9.78379e-213	0.97922	0.646	0.192	2.26103e-208	1	boc
6.18341e-212	1.06686	0.553	0.137	1.42899e-207	1	rgmd
6.97848e-206	0.635231	0.305	0.028	1.61273e-201	1	twist1b
1.01183e-205	0.9158	0.411	0.062	2.33833e-201	1	prrx1b
2.67229e-202	0.556635	0.272	0.02	6.17567e-198	1	foxd1
3.22034e-202	0.807693	0.594	0.161	7.4422e-198	1	si:ch211-286o17.1
4.74136e-190	1.21467	0.849	0.406	1.09573e-185	1	serpinh1b
1.01305e-188	1.26491	0.36	0.055	2.34117e-184	1	dlx5a
1.44975e-178	0.572499	0.385	0.064	3.35038e-174	1	fibina
1.10213e-173	0.731621	0.458	0.1	2.54703e-169	1	LO018188.1
3.86985e-173	0.548342	0.341	0.051	8.94322e-169	1	crabp2b
1.58625e-172	0.945291	0.931	0.684	3.66582e-168	1	si:ch73-281n10.2
3.80051e-167	0.693505	0.389	0.072	8.78298e-163	1	six1a
3.32207e-164	1.14653	0.763	0.406	7.6773e-160	1	hsp90b1
4.40815e-163	0.784257	0.652	0.252	1.01872e-158	1	cx43.4
1.39128e-159	0.683609	0.509	0.14	3.21524e-155	1	lsp1
3.39635e-159	0.907348	0.78	0.394	7.84897e-155	1	calr
1.37661e-156	0.666973	0.983	0.968	3.18134e-152	1	ptmab
1.33485e-154	0.642695	0.31	0.047	3.08483e-150	1	vasna
2.08721e-150	1.10946	0.917	0.744	4.82354e-146	1	hspa5
1.74304e-149	0.865085	0.927	0.754	4.02816e-145	1	si:ch73-1a9.3
1.4645e-146	0.648399	0.502	0.15	3.38445e-142	1	phlda3
1.49756e-146	0.723911	0.849	0.537	3.46086e-142	1	mdka
4.18774e-146	0.834695	0.515	0.152	9.67786e-142	1	rbp5
1.34479e-144	0.856628	0.966	0.887	3.10782e-140	1	hmgn2
2.1667e-143	0.835086	0.617	0.242	5.00725e-139	1	nfil3-5
1.89865e-135	0.842927	0.686	0.299	4.38779e-131	1	sox11a
6.93333e-134	0.569114	0.27	0.039	1.60229e-129	1	BX088707.3
1.2045e-131	0.683655	0.533	0.182	2.7836e-127	1	tent5ba
3.13653e-129	0.764904	0.93	0.778	7.24853e-125	1	hmga1a
4.0899e-128	0.713614	0.905	0.788	9.45175e-124	1	h2afvb
5.15188e-127	0.683175	0.291	0.051	1.1906e-122	1	sfrp2
5.6195e-126	0.610419	0.361	0.083	1.29867e-121	1	prickle1b
1.47172e-125	0.593003	0.446	0.132	3.40115e-121	1	tubb5
1.99654e-125	0.750945	0.559	0.214	4.61401e-121	1	pdia4
5.5488e-125	0.925631	0.64	0.318	1.28233e-120	1	si:dkey-159f12.2
2.84207e-123	0.832254	0.669	0.334	6.56803e-119	1	pdia6
5.86861e-123	0.569746	0.414	0.113	1.35623e-118	1	zgc:114130
1.36668e-122	0.626002	0.519	0.186	3.1584e-118	1	lin28a
1.65772e-122	0.631359	0.481	0.151	3.831e-118	1	ebf3a
2.34263e-122	0.518106	0.339	0.071	5.41382e-118	1	fmoda
2.82123e-120	0.761225	0.912	0.769	6.51986e-116	1	hmgb2b
4.44227e-120	0.678078	0.427	0.125	1.02661e-115	1	gas1a
2.45215e-116	0.488714	0.304	0.061	5.66691e-112	1	pcdh18b
3.25503e-116	0.67867	0.712	0.353	7.52238e-112	1	tcf12
5.54712e-114	0.472114	0.312	0.068	1.28194e-109	1	adgrl2a
1.15941e-113	0.737093	0.629	0.283	2.67941e-109	1	fzd7a
1.73032e-113	0.787748	0.517	0.19	3.99876e-109	1	sall4
8.79423e-113	0.330926	0.264	0.047	2.03235e-108	1	kirrel1a
1.03349e-112	0.911963	0.251	0.042	2.38839e-108	1	fgfbp2b
8.93333e-112	0.509497	0.956	0.956	2.06449e-107	1	cirbpb
2.82781e-110	0.77608	0.554	0.24	6.53506e-106	1	hyou1
4.03278e-110	0.619007	0.561	0.226	9.31976e-106	1	tgfbi
7.79252e-110	0.722899	0.91	0.745	1.80085e-105	1	dynll1
2.54016e-109	0.639553	0.362	0.092	5.87031e-105	1	tnc
2.8736e-109	0.446869	0.336	0.08	6.6409e-105	1	lpar1
3.31284e-108	0.744012	0.773	0.536	7.65597e-104	1	hmgb1b
3.59452e-108	0.549148	0.97	0.931	8.30694e-104	1	si:ch211-222l21.1
6.17808e-107	0.688575	0.8	0.594	1.42775e-102	1	ctnnb1
1.14128e-106	0.630269	0.658	0.324	2.63749e-102	1	marcksb
9.08776e-106	0.532857	0.455	0.15	2.10018e-101	1	si:dkey-56m19.5
2.48953e-105	0.565525	0.91	0.81	5.75331e-101	1	ppib
2.72624e-105	0.387364	0.293	0.063	6.30035e-101	1	rasl11a
1.19137e-104	1.00868	0.703	0.409	2.75326e-100	1	foxp4
4.28585e-104	0.407253	0.414	0.122	9.90459e-100	1	colec12
2.08222e-102	0.643505	0.542	0.216	4.81202e-98	1	col5a1
3.98645e-100	0.662352	0.513	0.19	9.21268e-96	1	foxc1b
3.16908e-99	0.544584	0.561	0.232	7.32374e-95	1	tmem176
1.18097e-98	0.668632	0.391	0.127	2.72922e-94	1	znf503
8.56329e-98	0.898282	0.73	0.48	1.97898e-93	1	ccnd1
1.15375e-96	0.721963	0.828	0.646	2.66633e-92	1	pdia3
4.74966e-96	0.615654	0.412	0.14	1.09765e-91	1	lmo4b
2.74206e-95	0.438633	0.51	0.193	6.3369e-91	1	col2a1b
1.10142e-94	0.472408	0.357	0.105	2.54537e-90	1	fgfrl1a
2.27052e-94	0.468951	0.317	0.084	5.24716e-90	1	six4a
4.64111e-94	0.466151	0.343	0.098	1.07256e-89	1	axin2
2.09567e-93	0.329624	0.336	0.089	4.84309e-89	1	tmem119b
7.36867e-93	0.682591	0.593	0.292	1.7029e-88	1	mycn
2.68791e-92	0.574425	0.548	0.244	6.21176e-88	1	irf2bpl
2.69487e-92	0.710114	0.722	0.454	6.22786e-88	1	nucks1a
6.43965e-92	0.535368	0.313	0.084	1.4882e-87	1	rnd3b
4.14039e-89	0.55288	0.601	0.305	9.56843e-85	1	ptbp1b
2.40849e-88	0.669461	0.719	0.463	5.56601e-84	1	si:ch211-288g17.3
3.52821e-88	0.58761	0.278	0.067	8.15369e-84	1	angptl7
3.1257e-87	0.655375	0.6	0.315	7.2235e-83	1	calr3b
3.96701e-86	0.485503	0.473	0.196	9.16777e-82	1	phgdh
2.29026e-85	0.41623	0.32	0.091	5.29278e-81	1	plekhg2
2.31875e-85	0.465819	0.302	0.084	5.35864e-81	1	meis1a
1.35229e-84	0.47146	0.419	0.152	3.12515e-80	1	fzd7b
2.62576e-84	0.577229	0.526	0.225	6.06813e-80	1	snai1a
5.6512e-84	0.484241	0.439	0.175	1.30599e-79	1	calub
7.29022e-84	0.482967	0.503	0.222	1.68477e-79	1	tcf7l1a
7.3869e-84	0.348071	0.962	0.974	1.70711e-79	1	h3f3d
1.39918e-83	0.556719	0.927	0.856	3.2335e-79	1	ptmaa
5.0353e-82	0.646497	0.829	0.636	1.16366e-77	1	si:dkey-42i9.4
1.35895e-81	0.442032	0.396	0.138	3.14054e-77	1	bhmt
1.71999e-81	0.589665	0.474	0.205	3.97489e-77	1	notch3
6.10704e-81	0.497237	0.494	0.211	1.41134e-76	1	nr2f6b
8.92963e-81	0.649545	0.685	0.434	2.06364e-76	1	calr3a
5.24518e-80	0.539717	0.562	0.305	1.21216e-75	1	st13
1.35476e-79	0.476888	0.324	0.099	3.13085e-75	1	sulf1
1.4562e-78	0.544066	0.96	0.947	3.36528e-74	1	h3f3b.1
2.25037e-78	0.365292	0.915	0.903	5.2006e-74	1	rpl22l1
2.50283e-78	0.502058	0.478	0.207	5.78405e-74	1	rarga
2.62938e-78	0.265985	0.664	0.345	6.07651e-74	1	col1a1a
4.02995e-78	0.412437	0.29	0.079	9.31322e-74	1	lrrc17
4.83009e-78	0.484874	0.325	0.102	1.11623e-73	1	nr2f2
7.64011e-78	0.558455	0.281	0.076	1.76563e-73	1	igf2a
1.15698e-77	0.451742	0.504	0.223	2.67378e-73	1	asph
2.94397e-77	0.347802	0.251	0.063	6.8035e-73	1	rgma
3.38844e-77	1.01734	0.32	0.108	7.83069e-73	1	dlx3b
6.30166e-77	0.464148	0.423	0.168	1.45631e-72	1	gpc4
7.38187e-77	0.503478	0.31	0.094	1.70595e-72	1	fgfr3
5.29064e-76	0.504712	0.59	0.298	1.22267e-71	1	calua
1.58317e-75	0.498903	0.832	0.742	3.65871e-71	1	rbm4.3
7.37486e-75	1.06271	0.596	0.321	1.70433e-70	1	h1f0
9.61886e-75	0.538684	0.612	0.35	2.22292e-70	1	hmgn3
1.80867e-74	0.527505	0.495	0.229	4.17983e-70	1	2019-09-15
2.31035e-74	0.511492	0.828	0.709	5.33922e-70	1	ssr3
1.01291e-73	0.453731	0.842	0.769	2.34084e-69	1	sumo2b
1.57783e-73	0.43179	0.371	0.131	3.64638e-69	1	metrn
3.31897e-73	0.384808	0.331	0.109	7.67014e-69	1	rrbp1b
1.41637e-72	0.305229	0.271	0.075	3.27324e-68	1	myo1b
2.40059e-72	0.427253	0.368	0.14	5.54777e-68	1	cyyr1
7.98582e-72	0.401089	0.311	0.097	1.84552e-67	1	gas1b
3.50462e-71	0.304229	0.261	0.071	8.09918e-67	1	kank2
3.96305e-71	0.516994	0.503	0.246	9.1586e-67	1	psat1
4.0445e-70	0.675507	0.448	0.193	9.34683e-66	1	cxcl12a
2.03326e-69	0.41885	0.306	0.099	4.69886e-65	1	ywhag2
6.68057e-69	0.649312	0.616	0.369	1.54388e-64	1	ppp1r10
1.35056e-68	0.425797	0.35	0.122	3.12115e-64	1	rcn3
1.38995e-68	0.499096	0.596	0.315	3.21217e-64	1	postnb
2.59383e-68	0.383617	0.268	0.079	5.99435e-64	1	phc2b
4.28905e-68	0.388261	0.263	0.072	9.912e-64	1	col11a1b
4.58132e-68	0.429191	0.402	0.158	1.05874e-63	1	fkbp7
6.67953e-68	0.41743	0.884	0.889	1.54364e-63	1	ran
7.83208e-68	0.384205	0.725	0.466	1.80999e-63	1	cxcl18b
2.92649e-67	0.327376	0.349	0.123	6.76311e-63	1	ppfibp1a
4.44292e-67	0.540817	0.648	0.424	1.02676e-62	1	sinhcafl
1.48956e-66	0.280268	0.66	0.363	3.44236e-62	1	col1a2
1.51489e-66	0.524402	0.325	0.111	3.5009e-62	1	foxc1a
2.45203e-66	0.518279	0.808	0.658	5.66663e-62	1	anp32a
2.71213e-66	0.370965	0.264	0.078	6.26773e-62	1	zgc:110158
3.31788e-66	0.522106	0.431	0.195	7.66763e-62	1	arl4cb
9.02719e-66	0.554381	0.759	0.579	2.08618e-61	1	sumo3a
1.23157e-65	0.415186	0.392	0.16	2.84617e-61	1	zgc:153675
1.31693e-65	0.303691	0.417	0.17	3.04342e-61	1	tmeff1b
2.39714e-65	0.540449	0.86	0.742	5.5398e-61	1	h2afx1
2.73612e-65	0.4893	0.346	0.131	6.32316e-61	1	fgfr2
3.06461e-65	0.535204	0.881	0.74	7.08232e-61	1	tpm4a
6.28842e-65	0.403193	0.289	0.091	1.45325e-60	1	MDFI
7.6582e-65	0.58171	0.644	0.371	1.76981e-60	1	zgc:77517
1.26383e-64	0.383681	0.431	0.19	2.92072e-60	1	rbfox2
3.89876e-64	0.563422	0.368	0.146	9.01003e-60	1	cdkn1ca
9.92159e-64	0.331309	0.377	0.152	2.29288e-59	1	rbms2b
1.50189e-63	0.654646	0.444	0.217	3.47086e-59	1	pik3r3a
3.21345e-63	0.411254	0.37	0.153	7.42629e-59	1	notch2
4.15287e-63	0.355211	0.305	0.104	9.59728e-59	1	fzd2
4.94969e-63	0.255982	0.364	0.136	1.14387e-58	1	si:ch211-133n4.4
1.11392e-62	0.458295	0.529	0.302	2.57427e-58	1	lmnb1
1.25168e-62	0.346112	0.39	0.162	2.89264e-58	1	zgc:113208
1.40278e-62	0.435213	0.888	0.893	3.24182e-58	1	khdrbs1a
2.06468e-62	0.41255	0.506	0.238	4.77147e-58	1	cd82a
2.29053e-62	0.424217	0.313	0.112	5.29342e-58	1	zfhx4
2.58683e-62	0.382219	0.312	0.112	5.97815e-58	1	neo1a
4.4504e-62	0.538122	0.463	0.213	1.02849e-57	1	ms4a17a.9
4.55861e-62	0.485208	0.865	0.792	1.0535e-57	1	sec61b
1.16283e-61	0.413101	0.367	0.147	2.68729e-57	1	palld
1.8076e-61	0.671873	0.646	0.432	4.17736e-57	1	stmn1a
3.65171e-61	0.973448	0.522	0.299	8.43909e-57	1	NC_002333.17
4.74675e-61	0.438815	0.505	0.269	1.09697e-56	1	znf395a
9.40752e-60	0.536245	0.363	0.147	2.17408e-55	1	nr2f1a
3.54708e-59	0.424441	0.448	0.209	8.19731e-55	1	sgms1
3.89258e-59	0.526218	0.586	0.361	8.99575e-55	1	fkbp4
6.31289e-59	0.377635	0.257	0.081	1.45891e-54	1	tenm3
1.36679e-58	0.338082	0.36	0.15	3.15866e-54	1	tmpoa
2.69169e-58	0.480768	0.567	0.312	6.22049e-54	1	hey1
6.03309e-58	0.577116	0.697	0.523	1.39425e-53	1	atf7ip
1.48506e-57	0.301835	0.278	0.094	3.43197e-53	1	gpx8
1.60425e-57	0.517325	0.932	0.651	3.70742e-53	1	histh1l
2.93779e-57	0.44066	0.396	0.175	6.78924e-53	1	nfil3
3.43948e-57	0.395939	0.299	0.102	7.94863e-53	1	cthrc1a
8.7514e-57	0.510133	0.572	0.336	2.02245e-52	1	pbx4
3.84413e-56	0.708238	0.997	0.993	8.88378e-52	1	NC_002333.4
3.96129e-56	0.472831	0.487	0.264	9.15455e-52	1	lrrc59
4.00438e-56	0.398368	0.546	0.315	9.25413e-52	1	brd3b
4.07096e-56	0.47869	0.774	0.621	9.40799e-52	1	ssr2
1.05724e-55	0.45815	0.838	0.723	2.44329e-51	1	hmgn7
1.19914e-55	0.474215	0.667	0.475	2.77121e-51	1	igf2bp1
2.19228e-55	0.486885	0.547	0.328	5.06635e-51	1	hnrnpa0a
3.07149e-55	0.419177	0.764	0.645	7.09822e-51	1	idh2
6.01604e-55	0.67481	0.583	0.379	1.39031e-50	1	hist1h4l
9.43962e-55	0.499901	0.52	0.305	2.1815e-50	1	tmem263
4.05927e-54	0.474418	0.659	0.445	9.38098e-50	1	canx
4.12219e-54	0.517683	0.697	0.515	9.52639e-50	1	ost4
4.75342e-54	0.513782	0.377	0.173	1.09851e-49	1	klf11a
8.8855e-54	0.400844	0.348	0.146	2.05344e-49	1	atf5b
1.64991e-53	0.359555	0.276	0.1	3.81294e-49	1	jag1b
2.05306e-53	0.335946	0.492	0.247	4.74461e-49	1	fscn1a
2.53586e-53	0.45669	0.272	0.097	5.86038e-49	1	enc1
2.92419e-53	0.362148	0.373	0.156	6.7578e-49	1	dcn
3.78176e-53	0.412103	0.388	0.18	8.73964e-49	1	si:dkey-6n21.12
4.38987e-53	0.52621	0.731	0.618	1.0145e-48	1	hnrnpa1b
4.48777e-53	0.424522	0.852	0.739	1.03712e-48	1	hmgn6
4.8546e-53	0.313055	0.473	0.235	1.1219e-48	1	crtap
1.05733e-52	0.301421	0.307	0.12	2.44349e-48	1	ssbp4
1.12239e-52	0.39619	0.258	0.089	2.59385e-48	1	shroom2a
1.40561e-52	0.420921	0.659	0.5	3.24836e-48	1	meaf6
2.77283e-52	0.345189	0.348	0.146	6.40801e-48	1	smo
3.14507e-52	0.495764	0.29	0.105	7.26827e-48	1	six1b
6.67576e-52	0.314297	0.462	0.223	1.54277e-47	1	fkbp9
9.18065e-52	0.345753	0.295	0.111	2.12165e-47	1	ahi1
2.06787e-51	0.315638	0.779	0.548	4.77885e-47	1	sparc
3.45083e-51	0.296745	0.393	0.175	7.97487e-47	1	mmp2
3.65545e-51	0.463511	0.74	0.625	8.44775e-47	1	rad21a
3.93389e-51	0.557239	0.51	0.284	9.09123e-47	1	si:ch73-86n18.1
5.14295e-51	0.341824	0.393	0.185	1.18853e-46	1	sinhcaf
8.18485e-51	0.425528	0.435	0.227	1.89152e-46	1	tcf3b
8.24383e-51	0.50414	0.601	0.358	1.90515e-46	1	zfp36l2
2.31698e-50	0.416593	0.75	0.625	5.35454e-46	1	h2afva
2.55091e-50	0.394559	0.315	0.131	5.89516e-46	1	acvr2aa
5.2102e-50	0.42874	0.797	0.721	1.20408e-45	1	syncrip
8.38308e-50	0.365625	0.488	0.254	1.93733e-45	1	mex3b
1.73744e-49	0.5362	0.728	0.582	4.01521e-45	1	hmgb1a
1.89318e-49	0.421795	0.361	0.16	4.37514e-45	1	cdon
6.49954e-49	0.35687	0.284	0.111	1.50204e-44	1	nr2f5
1.20638e-48	0.404114	0.714	0.59	2.78795e-44	1	smarce1
1.27589e-48	0.495237	0.638	0.483	2.94857e-44	1	si:ch211-51e12.7
1.47207e-48	0.40204	0.644	0.437	3.40196e-44	1	hp1bp3
2.08867e-48	0.424431	0.792	0.682	4.82693e-44	1	snrpf
2.78939e-48	0.302372	0.42	0.208	6.44628e-44	1	zc4h2
4.95944e-48	0.370484	0.814	0.742	1.14613e-43	1	ssr4
8.35169e-48	0.371114	0.536	0.341	1.93008e-43	1	smarcd1
1.03793e-47	0.393876	0.919	0.91	2.39865e-43	1	cirbpa
6.78975e-47	0.338695	0.277	0.105	1.56911e-42	1	p3h2
9.49465e-47	0.39366	0.761	0.629	2.19421e-42	1	acin1a
1.09486e-46	0.268069	0.274	0.104	2.53022e-42	1	ppp1r13l
1.70859e-46	0.510683	0.595	0.412	3.94856e-42	1	igf2bp3
3.46816e-46	0.326878	0.367	0.179	8.01491e-42	1	arl14ep
4.00558e-46	0.28025	0.945	0.963	9.2569e-42	1	nme2b.1
4.42683e-46	0.322716	0.601	0.361	1.02304e-41	1	tspan7
7.25897e-46	0.310884	0.972	0.978	1.67755e-41	1	rpl38
1.07453e-45	0.39629	0.304	0.123	2.48324e-41	1	col12a1a
1.15943e-45	0.417922	0.785	0.688	2.67945e-41	1	snrpd1
1.3331e-45	0.298968	0.262	0.099	3.08079e-41	1	nid2a
2.39059e-45	0.341855	0.354	0.165	5.52465e-41	1	smarcb1b
3.03911e-45	0.274711	0.354	0.164	7.02337e-41	1	ldb1a
3.35822e-45	0.293968	0.333	0.146	7.76085e-41	1	rcn1
4.1458e-45	0.432449	0.307	0.129	9.58094e-41	1	flrt3
4.83002e-45	0.456262	0.617	0.456	1.11622e-40	1	cbx5
4.86823e-45	0.388658	0.589	0.402	1.12505e-40	1	ilf3b
6.90993e-45	0.313965	0.31	0.133	1.59688e-40	1	ugdh
7.71682e-45	0.276966	0.251	0.095	1.78336e-40	1	znf1124
8.17959e-45	0.477621	0.651	0.494	1.8903e-40	1	adh5
8.64498e-45	0.374026	0.736	0.615	1.99785e-40	1	bud31
1.03474e-44	0.431695	0.763	0.632	2.39129e-40	1	hspe1
1.20889e-44	0.285318	0.257	0.096	2.79375e-40	1	stox1
1.46055e-44	0.479834	0.601	0.43	3.37533e-40	1	chd4b
2.1975e-44	0.459057	0.669	0.524	5.07842e-40	1	cope
2.83813e-44	0.304638	0.338	0.149	6.55891e-40	1	lhfpl2a
3.309e-44	0.52455	0.695	0.552	7.6471e-40	1	sec61g
3.33701e-44	0.431796	0.712	0.584	7.71184e-40	1	hdac1
3.95491e-44	0.326444	0.327	0.147	9.1398e-40	1	si:dkey-261h17.1
3.97212e-44	0.51578	0.636	0.432	9.17958e-40	1	rnd3a
5.38737e-44	0.437584	0.648	0.504	1.24502e-39	1	nono
2.36374e-43	0.273861	0.375	0.181	5.4626e-39	1	dvl2
2.80365e-43	0.302152	0.386	0.202	6.47923e-39	1	zgc:55733
8.83006e-43	0.493947	0.293	0.132	2.04063e-38	1	wwp2
9.90865e-43	0.454146	0.8	0.724	2.28989e-38	1	sem1
1.66559e-42	0.374377	0.692	0.46	3.84918e-38	1	fstl1b
2.57063e-42	0.47097	0.544	0.361	5.94073e-38	1	manf
3.26355e-42	0.346673	0.402	0.219	7.54207e-38	1	rsf1b.1
4.25736e-42	0.479876	0.483	0.293	9.83876e-38	1	ptenb
4.80982e-42	0.395583	0.425	0.229	1.11155e-37	1	metrnla
6.52327e-42	0.427805	0.386	0.199	1.50753e-37	1	phc2a
8.10187e-42	0.495273	0.61	0.407	1.87234e-37	1	ier5l
1.32163e-41	0.538352	0.293	0.127	3.05428e-37	1	igfbp5b
2.10825e-41	0.323449	0.289	0.127	4.87217e-37	1	creld2
2.26655e-41	0.39682	0.712	0.543	5.238e-37	1	fabp3
2.48323e-41	0.31786	0.292	0.123	5.73874e-37	1	snai2
2.61237e-41	0.340654	0.916	0.817	6.03718e-37	1	marcksl1b
3.22824e-41	0.395488	0.455	0.267	7.46046e-37	1	cbx1a
3.37426e-41	0.578885	0.53	0.338	7.79791e-37	1	ddit3
7.7984e-41	0.41172	0.583	0.423	1.80221e-36	1	rab5if
7.89206e-41	0.359662	0.411	0.214	1.82385e-36	1	emp2
8.78893e-41	0.349327	0.627	0.419	2.03112e-36	1	yap1
8.96131e-41	0.483956	0.645	0.502	2.07096e-36	1	stip1
1.23039e-40	0.455276	0.753	0.615	2.84344e-36	1	zgc:92606
1.41212e-40	0.347754	0.426	0.232	3.2634e-36	1	ptgr1
1.57317e-40	0.310793	0.866	0.816	3.6356e-36	1	h3f3c
1.92205e-40	0.668238	0.395	0.218	4.44186e-36	1	arhgef1b
2.75124e-40	0.398316	0.57	0.405	6.35812e-36	1	smc1al
4.9754e-40	0.28928	0.256	0.103	1.14982e-35	1	tnfsf10l
7.66233e-40	0.276852	0.271	0.111	1.77076e-35	1	p3h1
9.31162e-40	0.456801	0.639	0.486	2.15191e-35	1	mthfd2
1.07761e-39	0.281826	0.296	0.127	2.49035e-35	1	mbd3b
1.39795e-39	0.368644	0.665	0.487	3.23066e-35	1	ctdsp2
1.68255e-39	0.301284	0.291	0.124	3.88838e-35	1	asap3
3.81625e-39	0.296222	0.532	0.327	8.81935e-35	1	fam168a
4.90623e-39	0.353443	0.733	0.569	1.13383e-34	1	cnn3a
5.18144e-39	0.29607	0.475	0.276	1.19743e-34	1	emd
1.16398e-38	0.354261	0.64	0.513	2.68996e-34	1	vdac1
2.14466e-38	0.282414	0.675	0.475	4.95632e-34	1	cyr61
2.37363e-38	0.254005	0.916	0.877	5.48547e-34	1	sdc4
2.76264e-38	0.500027	0.637	0.493	6.38445e-34	1	top1l
3.85964e-38	0.386653	0.314	0.148	8.91964e-34	1	rybpb
4.29072e-38	0.506769	0.503	0.341	9.91585e-34	1	lbr
8.43599e-38	0.407266	0.654	0.517	1.94956e-33	1	dpy30
1.39345e-37	0.320868	0.884	0.875	3.22027e-33	1	hnrnpaba
1.85966e-37	0.493358	0.559	0.392	4.29768e-33	1	hexim1
2.10599e-37	0.360593	0.437	0.256	4.86694e-33	1	bcl6ab
2.68805e-37	0.413127	0.562	0.403	6.21208e-33	1	cebpg
2.87782e-37	0.344207	0.359	0.174	6.65064e-33	1	ms4a17a.11
3.02878e-37	0.294446	0.255	0.108	6.99951e-33	1	dnajc3a
1.02885e-36	0.397215	0.593	0.448	2.37766e-32	1	gtf2a2
1.38523e-36	0.297947	0.341	0.175	3.20127e-32	1	si:dkeyp-113d7.1
1.51139e-36	0.337401	0.348	0.18	3.49282e-32	1	rrbp1a
2.64104e-36	0.371259	0.368	0.198	6.10344e-32	1	xpo1b
3.67996e-36	0.391153	0.686	0.534	8.50439e-32	1	serp1
4.92819e-36	0.378679	0.568	0.422	1.13891e-31	1	khsrp
6.25963e-36	0.293366	0.384	0.21	1.4466e-31	1	sdf2l1
8.48184e-36	0.434363	0.473	0.291	1.96015e-31	1	tnrc6c1
9.9124e-36	0.52862	0.984	0.968	2.29075e-31	1	mt-co1
3.64377e-35	0.396047	0.8	0.72	8.42076e-31	1	cnn2
7.82855e-35	0.25989	0.865	0.879	1.80918e-30	1	serf2
9.73663e-35	0.331521	0.37	0.199	2.25014e-30	1	ccnd2a
1.7379e-34	0.379481	0.389	0.22	4.01629e-30	1	mllt10
2.3211e-34	0.324425	0.329	0.163	5.36407e-30	1	p4ha2
2.38689e-34	0.360669	0.673	0.537	5.51611e-30	1	pfn2l
2.46665e-34	0.262838	0.324	0.158	5.70043e-30	1	tead1b
4.03586e-34	0.355173	0.409	0.25	9.32688e-30	1	rpl9
9.95265e-34	0.351024	0.617	0.435	2.30006e-29	1	net1
1.08766e-33	0.28333	0.284	0.133	2.51359e-29	1	mkrn4
1.10718e-33	0.278183	0.34	0.166	2.5587e-29	1	mmp14b
1.24169e-33	0.370159	0.555	0.399	2.86954e-29	1	tram1
1.42881e-33	0.349476	0.312	0.156	3.30199e-29	1	arrdc2
1.59328e-33	0.435391	0.549	0.39	3.68207e-29	1	hspd1
1.68788e-33	0.325134	0.291	0.136	3.90069e-29	1	CABZ01079281.1
1.85383e-33	0.286186	0.46	0.277	4.2842e-29	1	ap1s2
1.92886e-33	0.355451	0.441	0.251	4.45759e-29	1	pleca
1.94378e-33	0.472202	0.424	0.267	4.49208e-29	1	mki67
2.16638e-33	0.323492	0.527	0.367	5.0065e-29	1	tcea1
2.37744e-33	0.264232	0.355	0.191	5.49425e-29	1	usf1
3.39087e-33	0.2682	0.359	0.19	7.8363e-29	1	tle2a
4.35246e-33	0.364891	0.667	0.557	1.00585e-28	1	ahcy
4.37602e-33	0.36002	0.636	0.515	1.0113e-28	1	u2af1
7.65096e-33	0.344276	0.38	0.219	1.76814e-28	1	tmco1
7.76104e-33	0.297602	0.376	0.218	1.79358e-28	1	creb1a
1.12395e-32	0.298271	0.346	0.189	2.59746e-28	1	ctdsp1
1.28915e-32	0.399876	0.572	0.419	2.97923e-28	1	tp53
1.36366e-32	0.351663	0.355	0.198	3.15141e-28	1	sec61a1l
1.3694e-32	0.390002	0.728	0.552	3.16469e-28	1	angptl4
1.51074e-32	0.467602	0.489	0.345	3.49132e-28	1	rbbp4
3.21167e-32	0.34651	0.61	0.48	7.42218e-28	1	drap1
3.94874e-32	0.288456	0.496	0.307	9.12554e-28	1	si:ch73-46j18.5
4.84276e-32	0.319014	0.519	0.357	1.11916e-27	1	spcs2
5.57275e-32	0.323431	0.434	0.277	1.28786e-27	1	ppm1g
5.76365e-32	0.493676	0.419	0.263	1.33198e-27	1	pfkfb4b
6.5635e-32	0.322554	0.685	0.58	1.51682e-27	1	ube2e3
7.18148e-32	0.340432	0.538	0.38	1.65964e-27	1	sf3b5
7.72031e-32	0.377941	0.437	0.272	1.78416e-27	1	tle3a
1.19933e-31	0.335166	0.46	0.291	2.77164e-27	1	rcc2
1.41271e-31	0.287519	0.544	0.377	3.26478e-27	1	ppa1b
1.87771e-31	0.377966	0.717	0.669	4.3394e-27	1	cct8
1.99844e-31	0.302398	0.399	0.242	4.61839e-27	1	dcun1d5
2.71395e-31	0.374305	0.752	0.664	6.27193e-27	1	snrpe
2.83672e-31	0.383781	0.456	0.306	6.55566e-27	1	psip1b
3.94298e-31	0.321963	0.536	0.375	9.11222e-27	1	cdca4
4.85404e-31	0.339415	0.431	0.273	1.12177e-26	1	zgc:112356
8.27706e-31	0.387956	0.423	0.272	1.91283e-26	1	ankrd12
9.00853e-31	0.339198	0.515	0.363	2.08187e-26	1	rbmx
1.20447e-30	0.30773	0.27	0.124	2.78353e-26	1	glula
1.31624e-30	0.305516	0.298	0.154	3.04184e-26	1	brd7
1.34056e-30	0.317129	0.341	0.183	3.09802e-26	1	smco4
1.46311e-30	0.307787	0.364	0.199	3.38125e-26	1	stk17al
1.62904e-30	0.44998	0.423	0.273	3.76472e-26	1	ip6k2a
1.96145e-30	0.309395	0.42	0.263	4.53291e-26	1	nucks1b
2.18978e-30	0.257368	0.377	0.226	5.06058e-26	1	uba2
3.17149e-30	0.397534	0.824	0.783	7.3293e-26	1	calm3a
4.3096e-30	0.324102	0.645	0.487	9.95948e-26	1	rac1a
6.07105e-30	0.300812	0.269	0.127	1.40302e-25	1	pbx1a
7.43038e-30	0.347477	0.288	0.141	1.71716e-25	1	eya1
7.52695e-30	0.317475	0.418	0.253	1.73948e-25	1	apex1
8.3618e-30	0.278336	0.347	0.192	1.93241e-25	1	cct5
1.04411e-29	0.298742	0.373	0.223	2.41293e-25	1	brd3a
1.62878e-29	0.346929	0.584	0.435	3.7641e-25	1	si:ch211-15b10.6
1.66745e-29	0.342491	0.618	0.475	3.85347e-25	1	h2afy2
2.91603e-29	0.367187	0.78	0.715	6.73894e-25	1	tma7
3.98518e-29	0.369212	0.695	0.611	9.20975e-25	1	snrpd2
4.01422e-29	0.396197	0.444	0.282	9.27686e-25	1	lmo4a
4.08605e-29	0.302717	0.558	0.402	9.44286e-25	1	si:dkey-28b4.7
5.32315e-29	0.332346	0.538	0.405	1.23018e-24	1	snrpc
5.95403e-29	0.326026	0.702	0.618	1.37598e-24	1	ilf2
7.03486e-29	0.331889	0.53	0.346	1.62576e-24	1	ctgfa
1.59059e-28	0.387384	0.458	0.295	3.67585e-24	1	meis1b
4.09735e-28	0.333356	0.769	0.706	9.46898e-24	1	setb
4.28945e-28	0.282363	0.293	0.156	9.91292e-24	1	brms1la
7.96867e-28	0.340324	0.384	0.235	1.84156e-23	1	yif1a
9.10495e-28	0.282238	0.288	0.151	2.10415e-23	1	lrpap1
1.03032e-27	0.459585	0.69	0.542	2.38107e-23	1	flna
1.74478e-27	0.303238	0.37	0.217	4.03218e-23	1	plod3
3.20356e-27	0.345669	0.552	0.426	7.40342e-23	1	lsm6
4.51644e-27	0.382026	0.254	0.126	1.04375e-22	1	BX005309.1
9.23529e-27	0.28385	0.537	0.365	2.13428e-22	1	2019-09-10
1.2797e-26	0.306539	0.814	0.788	2.95738e-22	1	eif5a2
1.32801e-26	0.370185	0.419	0.274	3.06903e-22	1	tspan3a
1.38408e-26	0.297804	0.455	0.312	3.19861e-22	1	chd4a
1.63108e-26	0.295772	0.308	0.172	3.76944e-22	1	tnrc18
1.87369e-26	0.285216	0.531	0.403	4.3301e-22	1	hnrnpl
2.7831e-26	0.331126	0.586	0.474	6.43175e-22	1	snrpd3l
3.40702e-26	0.26639	0.253	0.126	7.87363e-22	1	ep300b
3.41141e-26	0.352391	0.497	0.366	7.88376e-22	1	mcm7
3.69379e-26	0.601538	0.466	0.34	8.53634e-22	1	zgc:153409
5.17378e-26	0.254423	0.377	0.239	1.19566e-21	1	polr2i
5.7614e-26	0.26842	0.348	0.213	1.33146e-21	1	hcfc1a
6.12796e-26	0.250155	0.419	0.267	1.41617e-21	1	ing4
6.30022e-26	0.378431	0.707	0.636	1.45598e-21	1	sec61a1
6.50541e-26	0.337597	0.637	0.54	1.5034e-21	1	ube2ib
7.03375e-26	0.359012	0.538	0.402	1.6255e-21	1	u2surp
1.02968e-25	0.320621	0.73	0.691	2.3796e-21	1	cct3
1.085e-25	0.296601	0.382	0.249	2.50744e-21	1	bnip4
1.20452e-25	0.318469	0.492	0.36	2.78365e-21	1	khdrbs1b
1.35887e-25	0.314098	0.757	0.719	3.14036e-21	1	psmb7
1.52803e-25	0.316661	0.615	0.517	3.53128e-21	1	hnrnpk
1.95408e-25	0.326793	0.509	0.379	4.51589e-21	1	phf5a
1.99655e-25	0.331283	0.646	0.516	4.61402e-21	1	dusp1
2.06012e-25	0.397222	0.317	0.189	4.76093e-21	1	mxd3
2.3468e-25	0.308731	0.732	0.65	5.42347e-21	1	snrpg
2.80869e-25	0.328576	0.731	0.622	6.49088e-21	1	sub1a
2.85916e-25	0.259248	0.501	0.36	6.60752e-21	1	puf60a
5.33723e-25	0.268292	0.375	0.231	1.23343e-20	1	gkap1
5.98133e-25	0.360194	0.383	0.235	1.38229e-20	1	fndc3ba
6.25976e-25	0.310008	0.588	0.428	1.44663e-20	1	rrm2
7.40682e-25	0.256047	0.603	0.501	1.71172e-20	1	tra2a
8.35191e-25	0.322814	0.416	0.272	1.93013e-20	1	herpud1
8.87916e-25	0.337977	0.545	0.443	2.05197e-20	1	srsf1a
1.15644e-24	0.341992	0.616	0.514	2.67253e-20	1	taf15
1.23753e-24	0.298171	0.459	0.332	2.85992e-20	1	taf9
1.43768e-24	0.31102	0.659	0.55	3.32248e-20	1	spcs3
1.45579e-24	0.273543	0.435	0.296	3.36434e-20	1	nme3
1.79414e-24	0.295561	0.313	0.187	4.14626e-20	1	zranb2
1.80138e-24	0.307459	0.303	0.181	4.163e-20	1	ncapg
2.51737e-24	0.29524	0.327	0.201	5.81765e-20	1	smad2
4.86762e-24	0.408016	0.439	0.307	1.12491e-19	1	rrm1
5.64378e-24	0.289118	0.774	0.728	1.30428e-19	1	cct7
1.06452e-23	0.308845	0.532	0.374	2.4601e-19	1	hmgb3a
1.35935e-23	0.280195	0.827	0.777	3.14147e-19	1	dad1
1.60006e-23	0.317355	0.715	0.639	3.69774e-19	1	srsf3b
2.00539e-23	0.334293	0.474	0.333	4.63445e-19	1	atrx
2.15264e-23	0.282555	0.329	0.205	4.97475e-19	1	epc2
2.47542e-23	0.284109	0.49	0.33	5.72069e-19	1	add3a
3.30082e-23	0.315765	0.44	0.311	7.62819e-19	1	stag2b
4.90199e-23	0.300937	0.739	0.692	1.13285e-18	1	pomp
5.17152e-23	0.296371	0.76	0.705	1.19514e-18	1	arf5
5.43691e-23	0.353409	0.419	0.301	1.25647e-18	1	tars
6.35278e-23	0.342653	0.388	0.246	1.46813e-18	1	zfhx3
8.1082e-23	0.301316	0.406	0.275	1.87381e-18	1	ing3
8.44832e-23	0.256023	0.431	0.292	1.95241e-18	1	sept8a
8.87679e-23	0.28974	0.8	0.775	2.05143e-18	1	rbm8a
1.15464e-22	0.331041	0.423	0.298	2.66837e-18	1	arid4a
1.16607e-22	0.293965	0.494	0.341	2.69478e-18	1	rbms1a
1.2607e-22	0.267701	0.31	0.176	2.91348e-18	1	amotl2b
1.31036e-22	0.282085	0.563	0.429	3.02825e-18	1	krtcap2
1.54856e-22	0.276482	0.298	0.18	3.57872e-18	1	zgc:101851
1.58111e-22	0.312055	0.602	0.515	3.65394e-18	1	ddx39aa
1.70473e-22	0.299596	0.575	0.449	3.93964e-18	1	ddost
1.88399e-22	0.250745	0.334	0.201	4.35389e-18	1	kdm2ba
2.59562e-22	0.31122	0.414	0.289	5.99847e-18	1	nasp
3.15769e-22	0.299918	0.448	0.325	7.29741e-18	1	tardbp
4.97851e-22	0.253034	0.397	0.267	1.15053e-17	1	hnrnpc
5.1854e-22	0.252499	0.269	0.142	1.19835e-17	1	cxcl12b
7.5835e-22	0.331126	0.598	0.495	1.75255e-17	1	aldh9a1a.1
7.59292e-22	0.294837	0.584	0.482	1.75472e-17	1	lsm4
7.78019e-22	0.304989	0.522	0.412	1.798e-17	1	akap8l
8.194e-22	0.306818	0.793	0.777	1.89363e-17	1	atf4a
1.13687e-21	0.250928	0.859	0.824	2.62732e-17	1	ppdpfb
1.21014e-21	0.256432	0.298	0.169	2.79664e-17	1	myh10
1.28288e-21	0.262783	0.352	0.232	2.96474e-17	1	rpe
1.45508e-21	0.307828	0.503	0.41	3.3627e-17	1	gars
2.13161e-21	0.315223	0.549	0.458	4.92616e-17	1	zgc:86598
5.61379e-21	0.263422	0.61	0.506	1.29735e-16	1	psma5
6.20537e-21	0.270666	0.276	0.158	1.43406e-16	1	nlk1
6.34907e-21	0.256106	0.631	0.544	1.46727e-16	1	nfyba
7.55812e-21	0.361881	0.44	0.335	1.74668e-16	1	chaf1a
1.01774e-20	0.284688	0.668	0.603	2.35199e-16	1	psmb4
1.23254e-20	0.260529	0.568	0.463	2.84839e-16	1	srsf6b
1.29708e-20	0.283593	0.522	0.406	2.99755e-16	1	kdelr2a
1.69016e-20	0.267346	0.779	0.732	3.90597e-16	1	snrpb
2.26727e-20	0.311849	0.658	0.597	5.23966e-16	1	ddx39ab
2.62601e-20	0.253805	0.487	0.364	6.06872e-16	1	ppid
2.94497e-20	0.314641	0.538	0.435	6.80582e-16	1	cacybp
3.2142e-20	0.338832	0.46	0.346	7.42803e-16	1	rhebl1
3.30449e-20	0.346164	0.675	0.618	7.63667e-16	1	ppp1caa
4.47785e-20	0.281001	0.597	0.501	1.03483e-15	1	jpt2
7.19847e-20	0.263678	0.518	0.397	1.66357e-15	1	snd1
7.26685e-20	0.326733	0.582	0.504	1.67937e-15	1	polr2l
8.52151e-20	0.427197	0.402	0.288	1.96932e-15	1	pclaf
1.21295e-19	0.322344	0.357	0.242	2.80312e-15	1	slbp
1.2224e-19	0.284174	0.795	0.765	2.82498e-15	1	hnrnpabb
1.26237e-19	0.257632	0.742	0.724	2.91733e-15	1	calm3b
2.44967e-19	0.282426	0.518	0.411	5.66118e-15	1	tbcb
2.46553e-19	0.261858	0.435	0.322	5.69784e-15	1	copb2
2.85322e-19	0.294643	0.491	0.384	6.59379e-15	1	ewsr1a
5.50743e-19	0.293172	0.456	0.341	1.27277e-14	1	ncbp2
6.84389e-19	0.331005	0.393	0.287	1.58162e-14	1	ssrp1a
7.79402e-19	0.300179	0.339	0.211	1.8012e-14	1	fzd4
8.23056e-19	0.358421	0.489	0.4	1.90208e-14	1	nudc
9.43825e-19	0.286411	0.516	0.411	2.18118e-14	1	elof1
1.20198e-18	0.277552	0.676	0.612	2.77777e-14	1	psmb6
1.62806e-18	0.274431	0.658	0.62	3.76245e-14	1	psmb2
1.73159e-18	0.407206	0.745	0.672	4.00169e-14	1	rsrp1
1.81846e-18	0.271573	0.633	0.56	4.20247e-14	1	sarnp
1.92237e-18	0.267735	0.731	0.678	4.4426e-14	1	cdkn1bb
2.00931e-18	0.261806	0.397	0.29	4.64351e-14	1	matr3l1.1
2.12838e-18	0.306979	0.551	0.471	4.91868e-14	1	si:rp71-45k5.4
2.7342e-18	0.2741	0.433	0.318	6.31874e-14	1	si:ch211-22i13.2
2.98554e-18	0.313932	0.689	0.668	6.89958e-14	1	seta
3.38931e-18	0.257084	0.569	0.477	7.8327e-14	1	tmem167a
3.6621e-18	0.370639	0.554	0.468	8.4631e-14	1	sumo3b
4.57544e-18	0.253898	0.561	0.461	1.05738e-13	1	rpn1
4.60918e-18	0.330675	0.825	0.82	1.06518e-13	1	ccng1
5.92585e-18	0.347271	0.513	0.423	1.36946e-13	1	eny2
6.75349e-18	0.262292	0.305	0.2	1.56073e-13	1	ppm1k
7.60126e-18	0.306963	0.781	0.661	1.75665e-13	1	hsp90aa1.2
8.3405e-18	0.25427	0.333	0.222	1.92749e-13	1	u2af2a
1.01967e-17	0.257438	0.385	0.273	2.35646e-13	1	erp44
1.76237e-17	0.274912	0.614	0.545	4.07283e-13	1	srsf11
2.78947e-17	0.261728	0.54	0.453	6.44646e-13	1	BX927308.1
3.20024e-17	0.292842	0.513	0.426	7.39576e-13	1	psma6a
3.70151e-17	0.364494	0.523	0.445	8.55419e-13	1	fam133b
3.73214e-17	0.455666	0.634	0.564	8.62497e-13	1	pcna
7.03471e-17	0.257193	0.567	0.499	1.62572e-12	1	polr2d
1.02726e-16	0.253677	0.447	0.336	2.37399e-12	1	si:dkey-67c22.2
1.13164e-16	0.262054	0.267	0.165	2.61522e-12	1	zc3h4
1.29266e-16	0.28464	0.361	0.252	2.98734e-12	1	hnrnpm
1.45855e-16	0.360033	0.277	0.178	3.37072e-12	1	nusap1
1.94848e-16	0.304044	0.362	0.251	4.50293e-12	1	zbtb16a
2.31228e-16	0.281415	0.709	0.658	5.34367e-12	1	tmed2
3.05966e-16	0.298473	0.508	0.425	7.07086e-12	1	mphosph8
7.06603e-16	0.268419	0.567	0.485	1.63296e-11	1	morf4l1
1.12054e-15	0.436921	0.541	0.441	2.58956e-11	1	p4hb
1.27247e-15	0.274962	0.289	0.19	2.94068e-11	1	cdc25b
4.06705e-15	0.258836	0.547	0.461	9.39894e-11	1	plscr3b
4.23103e-15	0.269698	0.258	0.167	9.77792e-11	1	epc1b
5.36571e-15	0.282468	0.446	0.356	1.24002e-10	1	ppp6r3
6.25406e-15	0.266618	0.63	0.572	1.44531e-10	1	pabpn1
7.88184e-15	0.341195	0.497	0.406	1.82149e-10	1	ccng2
8.02607e-15	0.297935	0.277	0.185	1.85482e-10	1	sox6
9.69969e-15	0.349572	0.289	0.192	2.2416e-10	1	kpna2
1.09757e-14	0.250126	0.402	0.312	2.53649e-10	1	prpf19
1.52362e-14	0.250937	0.308	0.207	3.52108e-10	1	ergic3
1.68348e-14	0.298462	0.322	0.229	3.89053e-10	1	tnrc6b
2.60554e-14	0.270945	0.439	0.359	6.0214e-10	1	nars
2.63199e-14	0.271278	0.284	0.19	6.08252e-10	1	paics
4.164e-14	0.270759	0.53	0.453	9.62301e-10	1	arf1
8.13367e-14	0.252979	0.386	0.304	1.87969e-09	1	nudcd3
9.97184e-14	0.257763	0.295	0.209	2.30449e-09	1	slc7a3a
1.50063e-13	0.269303	0.462	0.39	3.46795e-09	1	smarca4a
2.75045e-13	0.285367	0.589	0.512	6.3563e-09	1	cited4b
3.64277e-13	0.25601	0.763	0.744	8.41844e-09	1	srsf5a
4.03056e-13	0.274964	0.374	0.291	9.31462e-09	1	lmnb2
4.48943e-13	0.302866	0.616	0.586	1.03751e-08	1	banf1
6.47916e-13	0.267791	0.651	0.625	1.49733e-08	1	ranbp1
1.67477e-12	0.264833	0.313	0.223	3.87038e-08	1	tpx2
2.90357e-12	0.286604	0.312	0.23	6.71016e-08	1	CABZ01005379.1
3.1964e-12	0.283094	0.35	0.266	7.38687e-08	1	polr2k
4.26751e-12	0.281737	0.336	0.258	9.86223e-08	1	sugt1
1.70481e-11	0.325648	0.333	0.254	3.93982e-07	1	plk1
3.42859e-11	0.327913	0.41	0.333	7.92347e-07	1	brdt
3.91837e-11	0.250309	0.449	0.388	9.05535e-07	1	psmc3
3.82026e-10	0.275158	0.42	0.346	8.82862e-06	1	sltm
4.11937e-10	0.467906	0.511	0.457	9.51987e-06	1	mt-nd5
7.70172e-10	0.313013	0.361	0.28	1.77987e-05	1	ube2c
1.78817e-09	0.265339	0.551	0.522	4.13245e-05	1	magoh
1.92116e-09	0.26095	0.361	0.298	4.4398e-05	1	slc43a1a
2.83546e-09	0.571613	0.412	0.341	6.55274e-05	1	h1fx
1.29283e-08	0.298516	0.658	0.587	0.000298774	1	txnipa
2.37729e-08	0.308726	0.333	0.278	0.000549393	1	upf3b
7.02718e-08	0.260128	0.347	0.281	0.00162398	1	mad2l1
5.4492e-06	0.255563	0.995	0.995	0.125931	1	mt-co2
0.000194227	0.283124	0.602	0.585	1	1	brd2a
0	2.78602	0.992	0.411	0	2	clic2
0	2.21789	0.895	0.181	0	2	krt94
0	1.88835	0.545	0.039	0	2	mb
0	1.07309	0.412	0.02	0	2	cyp1b1
1.50842e-304	0.881765	0.435	0.027	3.48595e-300	2	adarb1a
7.2235e-292	1.35473	0.573	0.065	1.66935e-287	2	hand2
1.3275e-282	2.11279	0.94	0.349	3.06786e-278	2	errfi1a
1.30924e-264	1.42297	0.507	0.055	3.02565e-260	2	BX908750.1
3.46888e-264	0.955567	0.423	0.033	8.01658e-260	2	BX571880.1
7.85824e-264	1.40851	0.489	0.051	1.81604e-259	2	BX322618.1
7.20955e-231	1.30279	0.581	0.101	1.66613e-226	2	sh3d21
3.52316e-215	1.56744	0.855	0.307	8.14203e-211	2	igf2b
5.24773e-214	0.968351	0.41	0.042	1.21275e-209	2	postna
1.3924e-213	1.86606	0.966	0.58	3.21783e-209	2	s100a10b
4.40516e-209	1.33934	0.807	0.257	1.01803e-204	2	rpz5
7.9938e-206	1.52128	0.982	0.749	1.84737e-201	2	pim1
3.15746e-193	1.15405	1	0.961	7.29689e-189	2	krt8
1.87123e-191	1.51976	0.942	0.517	4.32441e-187	2	cbx7a
1.98511e-187	1.23509	0.974	0.767	4.58758e-183	2	cd63
4.80182e-184	1.07068	0.948	0.427	1.1097e-179	2	srgn
2.62546e-181	1.43942	0.897	0.419	6.06743e-177	2	ramp2
4.68461e-179	1.02183	0.584	0.116	1.08261e-174	2	CABZ01030107.1
5.93043e-179	0.77791	0.402	0.052	1.37052e-174	2	zgc:158689
5.65969e-174	1.78292	0.847	0.344	1.30795e-169	2	fabp11a
2.68688e-161	1.06344	0.682	0.196	6.20938e-157	2	foxc1b
3.46614e-160	1.11738	0.976	0.788	8.01026e-156	2	sat1a.2
4.85424e-160	1.16928	0.883	0.381	1.12182e-155	2	egfl7
1.47339e-152	0.699288	0.35	0.045	3.40501e-148	2	urp1
3.20816e-152	1.02729	0.68	0.205	7.41407e-148	2	ccdc80
3.47239e-147	1.06179	0.761	0.303	8.02468e-143	2	anxa13
2.97495e-143	1.09787	0.519	0.114	6.8751e-139	2	si:ch211-1a19.3
1.95522e-141	1.19689	0.869	0.54	4.51851e-137	2	fam107b
9.68516e-141	0.83431	0.513	0.122	2.23824e-136	2	mapkapk3
6.36694e-138	1.10229	0.841	0.455	1.4714e-133	2	rhoca
1.03697e-136	1.54962	0.396	0.07	2.39643e-132	2	CR318588.3
1.17668e-135	1.0768	0.952	0.647	2.71931e-131	2	zfp36l1b
7.74031e-135	0.741912	0.461	0.096	1.78879e-130	2	si:ch211-71m22.1
2.98225e-134	0.94946	0.992	0.868	6.89198e-130	2	CR318588.4
5.27944e-131	0.929099	0.682	0.255	1.22008e-126	2	prnprs3
1.98716e-129	0.671414	0.924	0.682	4.59234e-125	2	icn
2.92451e-127	0.616696	0.322	0.045	6.75854e-123	2	tfpia
4.31644e-127	0.944643	0.581	0.174	9.97529e-123	2	si:dkey-172h23.2
4.33276e-125	0.995337	0.529	0.14	1.0013e-120	2	id2b
1.30643e-124	0.963012	0.71	0.288	3.01916e-120	2	cavin2b
1.34688e-124	0.842546	0.978	0.852	3.11263e-120	2	ctsla
1.8433e-124	0.763874	0.515	0.134	4.25986e-120	2	ece1
2.04439e-124	0.914388	0.563	0.167	4.72459e-120	2	anks1b
2.77956e-124	0.881932	0.994	0.905	6.42357e-120	2	krt18
1.85957e-122	0.99052	0.948	0.628	4.29747e-118	2	dusp5
1.51346e-120	1.13171	0.692	0.304	3.49761e-116	2	ehd1b
2.30372e-116	1.14095	0.718	0.335	5.3239e-112	2	rcan1a
2.18986e-113	0.654423	1	0.999	5.06077e-109	2	CR383676.1
2.47888e-111	1.65902	0.646	0.256	5.72869e-107	2	anxa2a
4.27624e-111	0.648374	0.978	0.937	9.88239e-107	2	eif1b
2.09728e-108	1.109	0.815	0.439	4.84681e-104	2	pmp22b
7.61675e-108	1.35356	0.787	0.508	1.76023e-103	2	bcl2l10
4.42626e-107	0.800574	0.934	0.76	1.02291e-102	2	msna
2.48119e-106	0.776371	0.938	0.789	5.73403e-102	2	zgc:77849
3.7903e-106	0.794925	0.97	0.896	8.75938e-102	2	atf4b
1.54834e-105	0.763804	0.416	0.096	3.57822e-101	2	cavin1b
2.03399e-104	0.858451	0.982	0.874	4.70054e-100	2	sdc4
4.89665e-104	0.736603	0.606	0.2	1.13162e-99	2	esama
1.18301e-103	0.632371	0.298	0.05	2.73393e-99	2	sall1a
2.0343e-97	0.913974	0.861	0.638	4.70127e-93	2	cd81a
2.13926e-97	0.524948	0.845	0.418	4.94382e-93	2	socs3a
3.31444e-97	0.791471	0.92	0.751	7.65966e-93	2	bzw1b
4.28753e-97	0.96812	0.575	0.22	9.90848e-93	2	lpl
8.29105e-97	0.798633	0.928	0.785	1.91606e-92	2	higd1a
2.8655e-96	0.419343	0.252	0.036	6.62216e-92	2	tgfb3
1.08804e-95	0.803524	0.408	0.105	2.51447e-91	2	hspb8
1.05388e-94	0.966827	0.477	0.148	2.43552e-90	2	rnd1b
1.71417e-93	1.37388	0.527	0.191	3.96145e-89	2	tmem88b
2.26498e-93	0.59337	0.356	0.081	5.23438e-89	2	nectin3b
4.91285e-92	1.05898	0.982	0.869	1.13536e-87	2	junbb
7.22575e-91	0.961442	0.833	0.646	1.66987e-86	2	dap1b
1.29174e-90	0.733647	0.968	0.736	2.98521e-86	2	si:ch73-335l21.4
4.13259e-90	0.665466	0.982	0.927	9.55042e-86	2	mcl1a
3.75324e-89	0.681397	0.982	0.894	8.67373e-85	2	btg1
1.43617e-88	0.956762	0.746	0.378	3.319e-84	2	oaz2a
1.10339e-86	0.775023	0.644	0.267	2.54994e-82	2	rgs3a
2.99979e-86	0.844915	0.489	0.169	6.93252e-82	2	zgc:162939
3.73378e-86	1.01784	0.976	0.847	8.62876e-82	2	junba
8.85864e-85	0.607442	0.986	0.932	2.04723e-80	2	si:ch211-222l21.1
2.42048e-84	0.873075	0.527	0.187	5.59372e-80	2	grb10a
3.99087e-84	0.353056	0.998	0.989	9.22289e-80	2	rplp2
3.733e-83	0.576356	0.386	0.103	8.62697e-79	2	slc22a31
5.55652e-82	0.668964	0.539	0.191	1.28411e-77	2	si:dkey-19b23.8
3.41502e-81	0.545369	0.254	0.045	7.89211e-77	2	nfatc2a
6.87702e-80	0.819692	0.443	0.134	1.58928e-75	2	f2rl2
3.96264e-78	0.68213	0.425	0.13	9.15766e-74	2	cav1
4.0028e-78	0.964246	0.821	0.563	9.25047e-74	2	phlda2
1.30876e-77	0.767124	0.644	0.315	3.02453e-73	2	tspan4b
1.79802e-77	0.849262	0.539	0.222	4.15522e-73	2	bmpr1aa
8.39061e-77	0.63967	0.722	0.353	1.93907e-72	2	fosb
9.14334e-77	0.802484	0.372	0.103	2.11302e-72	2	fhl1b
3.61414e-76	0.957139	0.439	0.152	8.35228e-72	2	cish
3.8667e-75	0.720308	0.499	0.178	8.93594e-71	2	si:dkeyp-97a10.2
7.62823e-75	0.577755	0.891	0.663	1.76288e-70	2	gapdhs
1.56372e-74	0.713932	0.875	0.605	3.61375e-70	2	fosl1a
3.04532e-74	0.858488	0.565	0.25	7.03772e-70	2	ugt1b5
1.26049e-73	0.806682	0.789	0.488	2.913e-69	2	socs3b
3.56477e-73	0.61289	0.501	0.179	8.23817e-69	2	ppp1r13ba
1.04788e-71	0.545069	0.946	0.902	2.42165e-67	2	oaz1a
1.26448e-71	0.81641	0.461	0.181	2.92222e-67	2	irf2
3.02711e-71	0.683137	0.751	0.439	6.99565e-67	2	efna1b
6.61287e-71	0.720628	0.73	0.423	1.52823e-66	2	jund
7.10343e-71	0.964056	0.622	0.297	1.6416e-66	2	klf2b
1.78458e-70	0.679631	0.803	0.549	4.12416e-66	2	pdlim1
4.22953e-70	0.679725	0.68	0.358	9.77443e-66	2	smox
2.2012e-69	0.634243	0.559	0.221	5.08696e-65	2	cdh5
1.38119e-68	0.886524	0.581	0.255	3.19192e-64	2	klf2a
1.86546e-68	0.713508	0.638	0.326	4.31108e-64	2	rasgef1bb
2.72191e-68	1.56231	0.702	0.451	6.29033e-64	2	serpine1
9.8045e-68	0.666072	0.712	0.385	2.26582e-63	2	il13ra1
3.65571e-67	0.793272	0.656	0.361	8.44834e-63	2	mvp
7.98111e-67	0.559401	0.386	0.115	1.84444e-62	2	bmp16
1.60844e-66	1.00254	0.483	0.21	3.71711e-62	2	zgc:92818
3.53789e-66	0.515657	0.356	0.102	8.17607e-62	2	zgc:110182
1.01223e-65	0.383816	0.994	0.99	2.33926e-61	2	rps29
1.84899e-64	0.73173	0.66	0.395	4.27301e-60	2	si:ch73-63e15.2
3.85864e-64	0.652903	0.944	0.779	8.91731e-60	2	klf6a
1.64597e-63	0.524256	0.308	0.082	3.80383e-59	2	ldlra
2.44122e-63	0.777824	0.72	0.472	5.64166e-59	2	fstl1b
5.1725e-63	0.680071	0.62	0.319	1.19537e-58	2	cst3
5.42739e-62	0.705016	0.533	0.265	1.25427e-57	2	crlf3
3.67823e-61	0.586784	0.296	0.079	8.50038e-57	2	adcy2b
5.56132e-61	0.538207	0.288	0.072	1.28522e-56	2	aldh1a2
5.63309e-61	0.706296	0.461	0.187	1.30181e-56	2	btbd6b
1.45915e-60	0.44116	0.584	0.258	3.3721e-56	2	ponzr1
1.80101e-60	0.627503	0.584	0.265	4.16214e-56	2	anxa1a
2.04024e-60	0.529407	0.547	0.217	4.715e-56	2	myct1a
2.49645e-59	0.627188	0.666	0.361	5.76929e-55	2	tuba8l3
1.1407e-58	0.491156	0.324	0.094	2.63617e-54	2	ccm2l
4.31875e-58	0.475019	0.869	0.769	9.98064e-54	2	atp1b1a
6.16386e-58	0.486911	0.529	0.21	1.42447e-53	2	flt1
6.58309e-58	0.416476	0.292	0.078	1.52135e-53	2	nfia
3.0312e-57	1.15513	0.799	0.737	7.00509e-53	2	glulb
3.18692e-57	0.614056	0.398	0.146	7.36497e-53	2	cyp2ad3
5.11609e-57	0.540017	0.907	0.862	1.18233e-52	2	ddx5
8.7399e-57	0.680935	0.475	0.2	2.01979e-52	2	si:dkey-25e12.3
9.44529e-57	0.95648	0.348	0.111	2.18281e-52	2	edn2
1.54202e-56	0.639421	0.543	0.272	3.56361e-52	2	tnfrsf1a
1.1616e-55	0.468704	0.38	0.129	2.68447e-51	2	BX936308.2
3.33629e-55	0.406578	0.934	0.917	7.71017e-51	2	rps27.2
3.6534e-55	0.771208	0.495	0.25	8.44301e-51	2	adgrg1
1.11974e-54	0.594276	0.36	0.123	2.58772e-50	2	adgrl4
1.99654e-54	0.528781	0.336	0.11	4.61401e-50	2	AL732488.1
2.90262e-54	0.43211	0.598	0.262	6.70794e-50	2	clec14a
4.64368e-54	0.696617	0.356	0.121	1.07315e-49	2	cyr61l2
7.48392e-54	0.488299	0.926	0.827	1.72953e-49	2	xbp1
7.91159e-54	0.516303	0.324	0.102	1.82837e-49	2	si:ch211-178n15.1
8.14686e-54	0.536575	0.346	0.117	1.88274e-49	2	CR790380.1
9.27717e-54	0.670258	0.588	0.314	2.14395e-49	2	plpp3
2.34118e-53	0.637681	0.932	0.801	5.41047e-49	2	ier2a
2.57443e-53	0.57431	0.622	0.351	5.94952e-49	2	pgam1a
4.60589e-53	0.444851	0.34	0.11	1.06442e-48	2	mmrn2a
2.3792e-52	0.40515	0.956	0.945	5.49833e-48	2	pnrc2
5.52875e-51	0.610516	0.829	0.747	1.27769e-46	2	rhoab
1.95747e-50	0.674671	0.738	0.628	4.52372e-46	2	itm2ba
2.85684e-50	0.609212	0.457	0.205	6.60216e-46	2	eva1ba
3.82299e-50	0.522097	0.795	0.574	8.83494e-46	2	jpt1b
4.70106e-50	0.697496	0.563	0.324	1.08641e-45	2	stat1a
1.49272e-49	0.441057	0.284	0.085	3.44968e-45	2	lamb1b
1.99011e-49	0.627242	0.7	0.452	4.59915e-45	2	mycb
4.56928e-49	0.567839	0.702	0.401	1.05596e-44	2	sox7
1.97712e-48	0.736332	0.533	0.301	4.56913e-44	2	sptlc2b
5.28367e-48	0.524904	0.378	0.147	1.22106e-43	2	pkp3b
9.69475e-48	0.691263	0.614	0.428	2.24046e-43	2	ndfip1
1.4224e-47	0.61773	0.64	0.414	3.28717e-43	2	perp
6.15317e-47	0.610429	0.793	0.621	1.422e-42	2	tgif1
1.34228e-46	0.546351	0.785	0.653	3.102e-42	2	maff
2.70599e-46	0.280778	1	0.99	6.25353e-42	2	rpl39
3.19311e-46	0.636896	0.579	0.349	7.37928e-42	2	pdcd6
5.11515e-46	0.729643	0.575	0.321	1.18211e-41	2	si:dkey-23i12.7
2.36287e-45	0.658771	0.598	0.409	5.46059e-41	2	zgc:77650
5.49763e-45	0.430421	0.326	0.114	1.2705e-40	2	mtus1b
8.62134e-45	0.501025	0.346	0.134	1.99239e-40	2	gna12a
9.53208e-45	0.624396	0.72	0.4	2.20286e-40	2	cldn5b
1.28286e-44	0.472872	0.404	0.172	2.9647e-40	2	mob3c
5.12597e-44	0.58986	0.551	0.285	1.18461e-39	2	lfng
6.64411e-44	0.5278	0.374	0.154	1.53545e-39	2	nid1b
3.67544e-43	0.612062	0.656	0.462	8.49395e-39	2	nck1b
5.84104e-43	1.10971	0.348	0.133	1.34987e-38	2	aqp8a.1
6.52561e-43	0.477059	0.835	0.757	1.50807e-38	2	sdcbp2
9.20378e-43	0.301103	0.99	0.976	2.12699e-38	2	rpl38
1.10778e-42	0.943839	0.7	0.481	2.56009e-38	2	jdp2b
1.33922e-42	0.551779	0.69	0.508	3.09494e-38	2	grinab
3.56745e-42	0.472208	0.368	0.151	8.24438e-38	2	il4r.1
3.85374e-42	0.6014	0.545	0.316	8.906e-38	2	acsbg2
4.98468e-42	0.611863	0.616	0.39	1.15196e-37	2	clic4
1.00484e-41	0.449047	0.863	0.787	2.32218e-37	2	prelid3b
2.07087e-41	0.470291	0.308	0.112	4.78579e-37	2	slc12a7b
5.12838e-41	0.538797	0.419	0.197	1.18517e-36	2	tgfbr2b
1.51817e-40	0.326422	0.918	0.88	3.50849e-36	2	cox7c
4.09955e-40	0.264432	0.994	0.988	9.47406e-36	2	rpl29
4.45959e-40	0.526692	0.33	0.131	1.03061e-35	2	b3gnt2b
6.18675e-40	0.548764	0.606	0.395	1.42976e-35	2	pgk1
8.55093e-40	0.608902	0.744	0.548	1.97612e-35	2	hbegfa
2.29818e-39	0.407704	0.431	0.19	5.3111e-35	2	tie1
4.97435e-39	0.577464	0.463	0.254	1.14957e-34	2	smad3a
1.12471e-38	0.45104	0.519	0.271	2.59921e-34	2	yrk
1.46083e-38	0.724565	0.459	0.237	3.37597e-34	2	crip2
2.32693e-38	1.02192	0.644	0.532	5.37754e-34	2	cyb5a
3.88483e-38	0.406884	0.27	0.093	8.97785e-34	2	si:ch211-14k19.8
7.44739e-38	0.570362	0.827	0.687	1.72109e-33	2	mcl1b
1.45485e-37	0.616915	0.644	0.462	3.36216e-33	2	myl9b
1.26318e-36	0.477421	0.678	0.502	2.91922e-32	2	si:dkey-7j14.6
1.37365e-36	0.588155	0.449	0.239	3.1745e-32	2	ctdspla
2.21758e-36	0.851003	0.926	0.875	5.12482e-32	2	fosab
2.25044e-36	0.516193	0.394	0.189	5.20077e-32	2	arl4ab
2.77306e-36	0.506833	0.421	0.209	6.40854e-32	2	nck1a
3.08866e-36	0.435841	0.322	0.132	7.1379e-32	2	asap3
5.05431e-36	0.708232	0.732	0.58	1.16805e-31	2	ier2b
5.97974e-36	0.40412	0.861	0.79	1.38192e-31	2	ubb
8.01747e-36	0.447989	0.829	0.713	1.85284e-31	2	midn
5.75819e-35	0.531902	0.513	0.291	1.33072e-30	2	zgc:174888
7.69795e-35	0.526552	0.433	0.226	1.779e-30	2	fam129bb
9.28057e-35	0.693417	0.258	0.096	2.14474e-30	2	si:rp71-1h20.9
1.24724e-34	0.419259	0.843	0.721	2.88237e-30	2	cnn2
3.1745e-34	0.584466	0.64	0.463	7.33628e-30	2	mych
4.19172e-34	0.585763	0.278	0.112	9.68707e-30	2	adora2aa
4.67275e-34	0.436614	0.567	0.318	1.07987e-29	2	si:ch211-156j16.1
6.00772e-34	0.544419	0.809	0.686	1.38838e-29	2	zgc:158343
1.53029e-33	0.414997	0.489	0.26	3.53651e-29	2	shroom4
1.60206e-33	0.496498	0.612	0.429	3.70235e-29	2	klf3
1.61525e-33	0.497857	0.439	0.237	3.73284e-29	2	tmem176l.1
6.74972e-33	0.412678	0.867	0.828	1.55986e-28	2	eif4a1a
6.77464e-33	0.846531	0.833	0.671	1.56562e-28	2	hsp70.3
7.46336e-33	0.637899	0.612	0.424	1.72478e-28	2	nrarpa
9.97982e-33	0.535507	0.531	0.366	2.30634e-28	2	sh3bgrl3
1.35769e-32	0.571576	0.771	0.587	3.13763e-28	2	cebpd
3.42623e-32	0.392738	0.885	0.865	7.91802e-28	2	oaz1b
4.33382e-32	0.465738	0.465	0.258	1.00155e-27	2	cd82a
7.71057e-32	0.261314	0.974	0.959	1.78191e-27	2	rpl22
3.38588e-31	0.474652	0.783	0.75	7.82477e-27	2	zfand5b
7.86378e-31	0.48968	0.736	0.577	1.81732e-26	2	fosl2
9.8126e-31	0.591476	0.398	0.217	2.26769e-26	2	itpkcb
1.2925e-30	0.378546	0.296	0.117	2.98697e-26	2	si:ch211-145b13.6
3.55059e-30	0.570109	0.394	0.203	8.20541e-26	2	kctd12.2
4.83748e-30	0.519207	0.565	0.404	1.11794e-25	2	rtca
8.10333e-30	0.276762	0.322	0.131	1.87268e-25	2	si:ch211-33e4.2
8.12401e-30	0.671509	0.748	0.571	1.87746e-25	2	hsp70.2
1.75229e-29	0.498175	0.636	0.501	4.04954e-25	2	ctdsp2
2.9109e-29	0.344571	0.519	0.311	6.7271e-25	2	s100v2
4.38701e-29	0.538791	0.503	0.336	1.01384e-24	2	elmsan1b
5.16348e-29	0.443956	0.378	0.184	1.19328e-24	2	podxl
6.07645e-29	0.467803	0.628	0.473	1.40427e-24	2	gnai2a
8.96886e-29	0.335739	0.773	0.554	2.0727e-24	2	sec61g
2.74987e-28	0.380391	0.338	0.162	6.35495e-24	2	si:ch1073-291c23.2
5.66333e-28	0.261154	0.938	0.814	1.3088e-23	2	zgc:162730
7.24649e-28	0.411588	0.256	0.108	1.67466e-23	2	pam
1.4755e-27	0.493078	0.529	0.372	3.40987e-23	2	rap2c
1.65152e-27	0.483227	0.66	0.546	3.81666e-23	2	alas1
4.62681e-27	0.535009	0.656	0.56	1.06925e-22	2	ccnl1a
7.73688e-27	0.434298	0.535	0.353	1.78799e-22	2	rgl1
7.94327e-27	0.38759	0.268	0.115	1.83569e-22	2	tsku
1.0033e-26	0.390214	0.28	0.121	2.31863e-22	2	iscub
2.02696e-26	0.383452	0.396	0.206	4.6843e-22	2	si:ch211-248e11.2
2.09301e-26	0.525457	0.64	0.548	4.83694e-22	2	capns1b
2.49785e-26	0.461612	0.493	0.324	5.77254e-22	2	capns1a
3.38484e-26	0.558841	0.664	0.488	7.82236e-22	2	cyr61
4.34621e-26	0.500288	0.606	0.485	1.00441e-21	2	slc38a2
4.53328e-26	0.423084	0.284	0.129	1.04764e-21	2	swap70b
5.85593e-26	0.383371	0.777	0.765	1.35331e-21	2	bsg
1.17709e-25	0.395082	0.823	0.822	2.72026e-21	2	si:ch211-196l7.4
1.47594e-25	0.647814	0.567	0.469	3.4109e-21	2	anxa11a
1.64045e-25	0.344562	0.4	0.203	3.79107e-21	2	rasip1
2.26296e-25	0.445884	0.354	0.193	5.22971e-21	2	glud1a
2.57086e-25	0.457619	0.445	0.279	5.94126e-21	2	sult1st1
2.846e-25	0.502203	0.497	0.339	6.5771e-21	2	add3a
5.56405e-25	0.474281	0.471	0.282	1.28585e-20	2	cyp1a
2.36384e-24	0.769896	0.835	0.815	5.46282e-20	2	btg2
2.88346e-24	0.347726	0.831	0.799	6.66368e-20	2	tuba8l
3.34463e-24	0.492606	0.545	0.422	7.72944e-20	2	map1lc3a
4.26799e-24	0.362536	0.276	0.123	9.86333e-20	2	fam198b
4.86831e-24	0.741415	0.553	0.376	1.12507e-19	2	hsp70.1
5.26896e-24	0.415265	0.692	0.619	1.21766e-19	2	rap1b
5.34793e-24	0.414194	0.26	0.11	1.23591e-19	2	ecscr
7.99585e-24	0.437917	0.765	0.669	1.84784e-19	2	gadd45ba
9.41384e-24	0.341361	0.819	0.815	2.17554e-19	2	gabarapb
1.05934e-23	0.430962	0.404	0.244	2.44815e-19	2	srgap2
1.12822e-23	0.324861	0.539	0.342	2.60731e-19	2	s1pr1
1.43509e-23	0.363966	0.31	0.153	3.31649e-19	2	palm1b
2.27139e-23	0.531854	0.465	0.32	5.24918e-19	2	zgc:165573
3.56059e-23	0.310213	0.256	0.114	8.22853e-19	2	hyal2b
4.71761e-23	0.441375	0.473	0.304	1.09024e-18	2	meis1b
5.14443e-23	0.371919	0.594	0.411	1.18888e-18	2	fli1a
1.39393e-22	0.531701	0.483	0.353	3.22137e-18	2	mbd2
1.63577e-22	0.562722	0.883	0.857	3.78026e-18	2	jun
1.85864e-22	0.606735	0.553	0.468	4.29532e-18	2	anxa4
2.41081e-22	0.443176	0.421	0.26	5.57137e-18	2	gstt1b
2.70948e-22	0.670463	0.565	0.451	6.26162e-18	2	net1
2.74189e-22	0.347421	0.3	0.147	6.33651e-18	2	elk3
3.14054e-22	0.371503	0.27	0.126	7.25778e-18	2	iqgap2
3.95341e-22	0.498985	0.59	0.488	9.13634e-18	2	sri
9.02379e-22	0.471829	0.427	0.293	2.0854e-17	2	coro1ca
2.29393e-21	0.473773	0.362	0.221	5.30128e-17	2	arl6ip5b
2.87221e-21	0.436718	0.276	0.14	6.63767e-17	2	dip2ba
4.27272e-21	0.437226	0.346	0.201	9.87426e-17	2	cmtm7
4.53787e-21	0.456367	0.388	0.249	1.0487e-16	2	pcyt2
7.21355e-21	0.487998	0.416	0.284	1.66705e-16	2	rca2.1
1.15175e-20	0.447654	0.378	0.234	2.66169e-16	2	mgat1a
1.32539e-20	0.415256	0.803	0.698	3.06298e-16	2	her6
1.77826e-20	0.652334	0.254	0.123	4.10955e-16	2	thbs1a
1.99532e-20	0.310651	0.358	0.19	4.61119e-16	2	cremb
5.42142e-20	0.435887	0.332	0.191	1.25289e-15	2	fam129ba
5.92413e-20	0.272441	0.296	0.149	1.36907e-15	2	ctrb1
7.87453e-20	0.442021	0.459	0.33	1.8198e-15	2	rpz2
8.12729e-20	0.403166	0.294	0.159	1.87822e-15	2	acvr1ba
1.06458e-19	0.25789	0.268	0.126	2.46025e-15	2	mcamb
1.6849e-19	0.483668	0.469	0.355	3.89379e-15	2	srpra
1.99073e-19	0.4223	0.427	0.277	4.60057e-15	2	acsl4b
2.9128e-19	0.396153	0.684	0.614	6.73147e-15	2	mapk6
3.08579e-19	0.339647	0.27	0.138	7.13126e-15	2	PLEKHH3
4.70971e-19	1.1235	0.292	0.159	1.08841e-14	2	si:dkey-85k7.7
5.04554e-19	0.415798	0.533	0.396	1.16603e-14	2	csrp1a
1.68607e-18	0.259797	0.571	0.445	3.89651e-14	2	tspan36
1.73788e-18	0.408132	0.461	0.337	4.01625e-14	2	b4galt6
3.93354e-18	0.431436	0.505	0.384	9.09041e-14	2	tspan7
4.01906e-18	0.355002	0.773	0.718	9.28804e-14	2	ucp2
6.99143e-18	0.651847	0.431	0.311	1.61572e-13	2	nr4a1
9.41206e-18	0.30254	0.286	0.154	2.17513e-13	2	rin3
2.71002e-17	0.409286	0.423	0.31	6.26285e-13	2	si:dkey-42i9.6
3.27828e-17	0.391925	0.324	0.199	7.5761e-13	2	ell
3.42041e-17	0.281956	0.791	0.782	7.90456e-13	2	ywhabl
5.10641e-17	0.268824	0.664	0.523	1.18009e-12	2	akap12b
5.39051e-17	0.386757	0.312	0.184	1.24575e-12	2	cyp3c1
5.71763e-17	0.352744	0.336	0.205	1.32134e-12	2	trim8a
9.09489e-17	0.327387	0.304	0.174	2.10183e-12	2	map7d1b
9.48867e-17	0.451353	0.439	0.315	2.19283e-12	2	si:dkey-79d12.5
9.87831e-17	0.391091	0.539	0.439	2.28288e-12	2	yap1
1.14301e-16	0.377885	0.348	0.22	2.64149e-12	2	snx18a
2.54865e-16	0.778231	0.298	0.176	5.88992e-12	2	si:busm1-57f23.1
3.27706e-16	0.355461	0.501	0.387	7.57329e-12	2	zgc:100829
4.32755e-16	0.260481	0.787	0.777	1.0001e-11	2	tpm3
5.92132e-16	0.376329	0.586	0.471	1.36842e-11	2	pim3
7.89337e-16	0.431245	0.396	0.277	1.82416e-11	2	nuak2
8.02602e-16	0.386948	0.26	0.139	1.85481e-11	2	ftr82
8.13624e-16	0.418204	0.334	0.202	1.88028e-11	2	dusp2
8.17006e-16	0.347272	0.791	0.668	1.8881e-11	2	hsp90aa1.2
1.00059e-15	0.358206	0.453	0.336	2.31236e-11	2	cyth1a
1.39002e-15	0.353304	0.294	0.172	3.21235e-11	2	abi1a
1.52889e-15	0.310729	0.316	0.178	3.53326e-11	2	si:dkey-27i16.2
1.6027e-15	0.357286	0.463	0.342	3.70383e-11	2	lamp2
2.3714e-15	0.362123	0.863	0.866	5.4803e-11	2	ptmaa
3.79506e-15	0.354248	0.567	0.498	8.77039e-11	2	jak1
4.297e-15	0.417878	0.282	0.159	9.93038e-11	2	im:7152348
5.41086e-15	0.55366	0.579	0.497	1.25045e-10	2	hspa4a
7.32081e-15	0.348053	0.254	0.141	1.69184e-10	2	zgc:113363
9.32784e-15	0.293443	0.523	0.404	2.15566e-10	2	myl6
1.47169e-14	0.338857	0.28	0.158	3.40108e-10	2	lifrb
1.52e-14	0.390776	0.471	0.391	3.51273e-10	2	laptm4a
3.9563e-14	0.30643	0.354	0.228	9.14301e-10	2	nos1apa
4.85877e-14	0.257249	0.732	0.734	1.12286e-09	2	qkia
5.92858e-14	0.271176	0.728	0.711	1.3701e-09	2	arf5
7.09155e-14	0.413469	0.342	0.235	1.63886e-09	2	susd6
7.84743e-14	0.323629	0.688	0.685	1.81354e-09	2	cdkn1bb
1.00959e-13	0.34606	0.636	0.646	2.33316e-09	2	romo1
1.53892e-13	0.492412	0.775	0.778	3.55645e-09	2	atf3
2.05871e-13	0.353138	0.519	0.402	4.75769e-09	2	spry4
2.60842e-13	0.311987	0.282	0.174	6.02807e-09	2	lysmd2
3.07206e-13	0.406159	0.346	0.241	7.09952e-09	2	rap2b
3.89425e-13	0.413592	0.366	0.271	8.99961e-09	2	ptp4a2a
9.00783e-13	0.270946	0.545	0.432	2.08171e-08	2	dusp6
9.69294e-13	0.604355	0.485	0.391	2.24004e-08	2	adgre10
1.19308e-12	0.307001	0.459	0.355	2.75721e-08	2	slc25a25a
1.57134e-12	0.353461	0.567	0.526	3.63136e-08	2	slc38a5b
1.59721e-12	0.370988	0.326	0.222	3.69114e-08	2	gng2
2.31288e-12	0.360499	0.352	0.243	5.34506e-08	2	ddah2
2.69966e-12	0.615984	0.376	0.269	6.23892e-08	2	egr1
4.8916e-12	0.418953	0.646	0.654	1.13045e-07	2	calm1a
5.29398e-12	0.437362	0.384	0.281	1.22344e-07	2	aplp2
6.75613e-12	0.27195	0.521	0.416	1.56134e-07	2	tsc22d3
8.7893e-12	0.326254	0.278	0.174	2.03121e-07	2	ubald1b
1.48216e-11	0.493391	0.3	0.191	3.42528e-07	2	hspb1
2.21418e-11	0.355404	0.394	0.292	5.11698e-07	2	klf7b
2.26706e-11	0.453575	0.36	0.268	5.23918e-07	2	mgst1.2
2.5342e-11	0.269474	0.744	0.728	5.85653e-07	2	aldoaa
2.82177e-11	0.284926	0.674	0.665	6.52112e-07	2	cst14a.2
3.81045e-11	0.268155	0.354	0.25	8.80595e-07	2	anxa3b
5.09194e-11	0.279798	0.254	0.159	1.17675e-06	2	wbp1
6.37209e-11	0.272675	0.642	0.644	1.47259e-06	2	cdc42
8.41311e-11	0.355319	0.354	0.272	1.94427e-06	2	pef1
9.15882e-11	0.367163	0.316	0.23	2.1166e-06	2	si:dkey-100n23.5
1.19258e-10	0.260919	0.437	0.299	2.75605e-06	2	crip1
1.48591e-10	0.404571	0.509	0.477	3.43394e-06	2	uck2b
1.79026e-10	0.314408	0.569	0.532	4.13729e-06	2	zgc:92027
3.88549e-10	0.26293	0.632	0.648	8.97937e-06	2	ddx61
4.46245e-10	0.327976	0.258	0.165	1.03127e-05	2	marveld1
4.54577e-10	0.332039	0.298	0.209	1.05053e-05	2	skia
5.69247e-10	0.330375	0.435	0.356	1.31553e-05	2	rbms1a
6.29911e-10	0.280235	0.624	0.557	1.45573e-05	2	flna
6.52016e-10	0.333361	0.302	0.214	1.50681e-05	2	si:ch73-138n13.1
1.83466e-09	0.284027	0.519	0.435	4.2399e-05	2	arl4aa
2.30271e-09	0.400675	0.346	0.279	5.32156e-05	2	rabac1
2.77998e-09	0.331827	0.308	0.232	6.42454e-05	2	epn2
3.62148e-09	0.324618	0.34	0.26	8.36923e-05	2	hivep1
9.19271e-09	0.351612	0.465	0.43	0.000212444	2	baxa
9.72557e-09	0.346865	0.318	0.242	0.000224758	2	ccdc187
1.04752e-08	0.281538	0.517	0.475	0.000242083	2	anxa11b
1.69892e-08	0.320257	0.278	0.201	0.000392621	2	si:dkey-16l2.16
1.76023e-08	0.344425	0.34	0.265	0.000406789	2	sept9a
1.86481e-08	0.292574	0.539	0.487	0.000430957	2	2019-09-02
1.88043e-08	0.255173	0.559	0.504	0.000434567	2	rac1a
4.33578e-08	0.275579	0.308	0.23	0.001002	2	siah1
6.03895e-08	0.263149	0.26	0.177	0.0013956	2	grasp
9.35776e-08	0.323267	0.308	0.239	0.00216258	2	hiat1b
1.32127e-07	0.262964	0.276	0.2	0.00305346	2	tns1b
1.47428e-07	0.288187	0.501	0.461	0.00340706	2	si:dkey-112a7.4
1.52352e-07	0.286743	0.29	0.225	0.00352086	2	nckap1
1.70328e-07	0.314468	0.443	0.407	0.00393627	2	gabpa
2.40863e-07	0.349292	0.392	0.345	0.00556634	2	slc25a43
3.25527e-07	0.338633	0.296	0.235	0.00752294	2	cry1aa
3.31566e-07	0.376812	0.324	0.275	0.00766249	2	gstm.1
3.68637e-07	0.356434	0.443	0.413	0.00851921	2	csnk1da
3.84829e-07	0.333821	0.495	0.499	0.0088934	2	si:ch211-214j24.10
5.44127e-07	0.343775	0.505	0.532	0.0125748	2	si:dkey-13i19.8
5.55899e-07	0.305312	0.382	0.328	0.0128468	2	il6st
8.91902e-07	0.328156	0.412	0.373	0.0206119	2	ginm1
9.54162e-07	0.315017	0.416	0.391	0.0220507	2	adam10a
1.18008e-06	0.256675	0.304	0.232	0.0272716	2	FQ323156.1
1.48236e-06	0.275434	0.306	0.235	0.0342573	2	ndel1b
1.88109e-06	0.279898	0.326	0.26	0.0434721	2	epha2a
1.88373e-06	0.322929	0.485	0.484	0.0435331	2	tax1bp1b
1.98512e-06	0.267673	0.32	0.261	0.0458761	2	cmip
2.47085e-06	0.303697	0.479	0.476	0.0571014	2	mob1a
2.84593e-06	0.331489	0.503	0.499	0.0657695	2	si:dkey-177p2.6
3.0303e-06	0.288601	0.252	0.188	0.0700301	2	phactr4a
3.19024e-06	0.28312	0.493	0.491	0.0737265	2	btbd10b
3.35079e-06	0.279631	0.495	0.502	0.0774367	2	arf6b
3.79641e-06	0.293841	0.467	0.462	0.087735	2	arf6a
8.43658e-06	0.25938	0.521	0.539	0.194969	2	gabarapa
1.06575e-05	0.269597	0.41	0.373	0.246295	2	wsb1
1.11336e-05	0.302865	0.521	0.542	0.257297	2	rhoac
1.24195e-05	0.276974	0.308	0.251	0.287014	2	gsna
1.5122e-05	0.28095	0.473	0.49	0.349469	2	arf2a
1.51258e-05	0.315914	0.433	0.431	0.349556	2	csnk1db
1.60024e-05	0.263519	0.501	0.524	0.369816	2	sod1
5.35017e-05	0.264122	0.254	0.204	1	2	rhbdf1a
7.81524e-05	0.281939	0.579	0.625	1	2	bzw1a
9.73842e-05	0.256459	0.292	0.249	1	2	rtn3
0.000105048	0.344846	0.4	0.4	1	2	brd4
0.000167094	0.267475	0.276	0.235	1	2	aebp2
0.000178727	0.339234	0.356	0.334	1	2	zfand2a
0.000204534	0.337991	0.416	0.413	1	2	zfand6
0.000209919	0.269468	0.326	0.298	1	2	ctsf
0.000218616	0.274597	0.414	0.404	1	2	sptssa
0.000275805	0.252457	0.274	0.234	1	2	tmem30ab
0.00107962	0.257066	0.475	0.508	1	2	clk4a
0.00108753	0.330209	0.37	0.356	1	2	arl5c
0.00115121	0.252364	0.499	0.547	1	2	rab11a
0.00154981	0.298634	0.382	0.378	1	2	ythdf2
0.00335481	0.278327	0.33	0.321	1	2	sirt1
0.00369077	0.26539	0.32	0.311	1	2	dazap2
0.0045023	0.263527	0.408	0.43	1	2	btg3
0.00507172	0.256511	0.36	0.363	1	2	ddx3xb
0.00605965	0.302712	0.352	0.36	1	2	mrps6
0.00782768	0.304547	0.258	0.234	1	2	arrdc3b
0.00812042	0.303721	0.292	0.278	1	2	larp4ab
0	1.13968	0.63	0.045	0	3	stab2
0	0.629155	0.404	0.014	0	3	slc22a7b.1
9.26957e-306	0.759851	0.576	0.057	2.1422e-301	3	CU570769.1
1.39452e-304	1.42972	0.682	0.095	3.22274e-300	3	dab2
6.7278e-294	0.803923	0.615	0.067	1.55479e-289	3	flt4
9.71181e-286	0.770844	0.641	0.081	2.2444e-281	3	fli1b
7.752e-279	1.82594	0.92	0.261	1.79149e-274	3	esm1
3.91179e-278	0.627169	0.535	0.051	9.04014e-274	3	scarf1
1.04236e-270	0.881147	0.673	0.095	2.40891e-266	3	mafbb
2.12747e-259	0.953802	0.662	0.099	4.91659e-255	3	agtr2
2.15084e-259	1.42022	0.925	0.254	4.97059e-255	3	tmem88a
8.56007e-259	1.42305	0.899	0.222	1.97823e-254	3	etv2
6.50789e-255	1.50815	0.798	0.19	1.50397e-250	3	f13a1b
7.6632e-251	1.15166	0.929	0.238	1.77097e-246	3	clec14a
5.21649e-237	1.07017	0.849	0.2	1.20553e-232	3	cdh5
3.61525e-234	0.858443	0.798	0.162	8.35485e-230	3	tie1
2.14031e-228	0.702205	0.553	0.073	4.94627e-224	3	zgc:162707
8.64539e-227	0.701125	0.63	0.098	1.99795e-222	3	mcamb
6.10239e-218	1.21577	0.695	0.146	1.41026e-213	3	rab11bb
4.11837e-213	0.493224	0.422	0.042	9.51756e-209	3	tpd52l1
2.13814e-210	0.940455	0.531	0.078	4.94124e-206	3	ap1s3b
5.88229e-208	0.853605	0.557	0.09	1.3594e-203	3	prcp
8.0078e-203	0.535638	0.529	0.075	1.8506e-198	3	she
9.98511e-203	0.501032	0.456	0.052	2.30756e-198	3	micall2a
4.33755e-200	0.649574	0.553	0.082	1.00241e-195	3	gpr182
6.13752e-200	0.735205	0.523	0.074	1.41838e-195	3	bcl6b
1.42701e-195	0.716068	0.6	0.104	3.29782e-191	3	rbpms2b
1.52312e-192	0.861295	0.735	0.169	3.51994e-188	3	asap1b
1.0026e-188	1.04406	0.86	0.247	2.317e-184	3	plk2b
1.94461e-188	1.29164	0.854	0.297	4.49399e-184	3	si:ch211-156j16.1
9.90136e-178	0.465849	0.437	0.055	2.2882e-173	3	si:ch211-287a12.9
2.75947e-173	0.632357	0.643	0.134	6.37713e-169	3	gata2a
8.25744e-172	1.02497	0.574	0.112	1.9083e-167	3	CABZ01075125.1
1.0732e-171	0.738722	0.533	0.091	2.48017e-167	3	aplnrb
7.06486e-171	0.635972	0.555	0.095	1.63269e-166	3	tnfaip2b
1.76448e-168	0.669831	0.738	0.177	4.07771e-164	3	rasip1
8.20227e-168	0.530368	0.475	0.074	1.89554e-163	3	arap3
5.96879e-167	0.711148	0.708	0.173	1.37939e-162	3	kdrl
3.19692e-164	0.536909	0.482	0.076	7.38808e-160	3	tek
6.70995e-159	0.996021	0.925	0.385	1.55067e-154	3	sox7
9.79573e-157	0.813851	0.557	0.113	2.26379e-152	3	hey2
1.1758e-153	0.664857	0.744	0.192	2.71727e-149	3	esama
1.77599e-152	0.917011	0.718	0.217	4.10431e-148	3	crip2
2.31271e-152	0.596364	0.596	0.128	5.34468e-148	3	ldb2a
5.34109e-151	0.645044	0.63	0.149	1.23432e-146	3	mef2cb
2.62668e-150	0.802907	0.454	0.074	6.07025e-146	3	lyve1b
6.63412e-149	0.800314	0.68	0.171	1.53315e-144	3	plvapb
1.43694e-148	0.845537	0.759	0.257	3.32077e-144	3	wasf3b
1.3035e-145	0.45413	0.398	0.057	3.01238e-141	3	dennd2db
6.94639e-144	0.889476	0.856	0.323	1.60531e-139	3	sox4a
5.64388e-143	0.885797	0.933	0.38	1.3043e-138	3	egfl7
4.86184e-142	1.67584	0.492	0.1	1.12357e-137	3	her12
1.2054e-141	0.486551	0.469	0.083	2.78569e-137	3	palm1a
5.5424e-141	0.318067	0.284	0.028	1.28085e-136	3	FQ976914.1
6.1503e-141	0.557506	0.544	0.118	1.42133e-136	3	ildr2
2.82466e-140	0.885575	0.908	0.551	6.52778e-136	3	rhocb
2.487e-139	0.475098	0.527	0.113	5.74746e-135	3	antxr1c
1.11465e-138	0.537557	0.467	0.09	2.57595e-134	3	mylk5
1.51538e-138	0.611914	0.647	0.172	3.50204e-134	3	arhgef7b
6.12614e-138	0.980633	0.933	0.718	1.41575e-133	3	qkia
3.55607e-137	0.391062	0.415	0.068	8.21807e-133	3	lnx2b
5.04798e-136	0.665758	0.723	0.196	1.16659e-131	3	flt1
2.43053e-135	0.594916	0.74	0.204	5.61694e-131	3	myct1a
5.26484e-135	0.311299	0.295	0.032	1.21671e-130	3	snx8a
2.52017e-134	0.535635	0.523	0.114	5.82412e-130	3	cmtm3
3.49085e-134	0.477959	0.533	0.116	8.06737e-130	3	robo4
1.68241e-133	0.831754	0.983	0.921	3.88805e-129	3	cfl1
1.5533e-131	0.666658	0.802	0.266	3.58968e-127	3	lfng
1.87449e-131	0.456212	0.488	0.1	4.33195e-127	3	apc
1.50929e-129	0.800409	0.901	0.404	3.48797e-125	3	pde4ba
1.79817e-128	0.440013	0.409	0.069	4.15557e-124	3	calcrla
3.72978e-128	0.919445	0.983	0.721	8.61953e-124	3	marcksl1a
1.33062e-127	0.512441	0.415	0.075	3.07506e-123	3	mpped2a
7.22549e-127	0.566067	0.951	0.383	1.66981e-122	3	cldn5b
9.51891e-127	0.426052	0.404	0.068	2.19982e-122	3	stab1
1.48333e-124	0.441255	0.484	0.103	3.42798e-120	3	snx11
1.87143e-124	0.823307	0.834	0.286	4.32487e-120	3	dll4
7.48001e-124	0.745691	0.985	0.896	1.72863e-119	3	fkbp1aa
1.39949e-123	0.476514	0.505	0.109	3.23422e-119	3	ushbp1
1.17656e-122	0.348526	0.409	0.071	2.71902e-118	3	hpca
2.96583e-122	0.626058	0.673	0.219	6.85403e-118	3	cd276
3.26426e-122	0.585657	0.667	0.187	7.54371e-118	3	afap1l1b
1.0494e-121	0.617846	0.665	0.221	2.42517e-117	3	vamp5
2.03465e-121	0.565819	0.841	0.297	4.70209e-117	3	cx43
4.08502e-121	0.644719	0.57	0.143	9.44047e-117	3	pecam1
4.80975e-121	0.426505	0.495	0.109	1.11153e-116	3	iqgap2
1.59465e-119	0.648145	0.897	0.368	3.68523e-115	3	oaz2a
2.65524e-119	0.565884	0.546	0.135	6.13626e-115	3	tpte
2.89457e-119	0.623996	0.753	0.267	6.68936e-115	3	tspan18b
1.42147e-117	0.304404	0.31	0.042	3.28503e-113	3	gdpd5a
1.85898e-116	1.18264	0.785	0.339	4.29611e-112	3	lmo2
2.53331e-116	0.532186	0.344	0.054	5.85449e-112	3	si:dkey-28n18.9
1.13667e-115	0.618424	0.422	0.087	2.62685e-111	3	csrp2
4.27455e-114	0.622587	0.731	0.256	9.87848e-110	3	yrk
8.97741e-114	0.632317	0.882	0.389	2.07468e-109	3	fli1a
3.84882e-113	0.59805	0.686	0.231	8.89462e-109	3	tjp1a
5.1815e-113	0.820007	0.908	0.567	1.19744e-108	3	jpt1b
7.60216e-113	0.514439	0.602	0.178	1.75686e-108	3	elmo1
1.18154e-112	0.323279	0.346	0.055	2.73054e-108	3	dysf
1.43632e-112	0.594347	0.619	0.203	3.31933e-108	3	st3gal3a
1.69111e-112	0.359917	0.344	0.055	3.90815e-108	3	sema6d
1.69294e-112	0.402319	0.417	0.081	3.91237e-108	3	arhgef9b
2.08909e-112	0.75012	0.97	0.909	4.82788e-108	3	myl12.1
3.54782e-112	0.369324	0.445	0.093	8.19901e-108	3	zcchc24
3.95206e-112	0.485793	0.63	0.169	9.13321e-108	3	si:dkeyp-97a10.2
2.38415e-111	0.303332	0.275	0.035	5.50978e-107	3	sema3ab
2.56578e-111	0.467824	0.492	0.119	5.92952e-107	3	tmem108
1.01932e-110	0.745233	0.929	0.696	2.35565e-106	3	arpc3
7.39454e-110	0.743678	0.968	0.743	1.70888e-105	3	tpm4a
3.88201e-109	0.668737	0.665	0.22	8.97132e-105	3	prdm1a
1.74444e-108	0.563279	0.508	0.141	4.03141e-104	3	akr1a1b
2.2692e-108	0.658735	0.712	0.264	5.24413e-104	3	notch1a
1.52883e-107	0.541883	0.568	0.149	3.53313e-103	3	sele
7.68829e-107	0.474233	0.542	0.144	1.77676e-102	3	mef2ca
1.66651e-106	0.815727	0.849	0.409	3.85131e-102	3	arl4aa
4.91905e-106	0.303716	0.267	0.034	1.13679e-101	3	myct1b
2.64947e-105	0.511348	0.658	0.219	6.12292e-101	3	ddah2
4.202e-105	0.940248	0.699	0.289	9.71081e-101	3	ifi30
7.43024e-105	0.631396	0.72	0.299	1.71713e-100	3	rassf1
1.80508e-104	0.478033	0.439	0.103	4.17153e-100	3	gnpda1
3.96088e-104	0.353799	0.335	0.056	9.1536e-100	3	mfng
1.15044e-103	0.387345	0.394	0.079	2.65867e-99	3	tnfaip8l1
1.62088e-103	0.508858	0.561	0.158	3.74586e-99	3	gcnt4a
2.23496e-102	0.456718	0.48	0.119	5.165e-98	3	fmnl3
7.20319e-102	0.73486	0.746	0.289	1.66466e-97	3	cpn1
1.31246e-101	0.375455	0.471	0.108	3.03308e-97	3	fam198b
2.49975e-101	0.514654	0.581	0.181	5.77691e-97	3	cgnl1
3.588e-101	0.304687	0.329	0.054	8.29188e-97	3	si:ch73-364h19.1
7.07e-101	0.295984	0.329	0.057	1.63388e-96	3	mtmr8
1.18325e-100	0.59039	0.723	0.273	2.7345e-96	3	rab8b
5.26125e-99	0.638954	0.865	0.455	1.21587e-94	3	rhoca
8.30422e-99	0.355297	0.419	0.092	1.91911e-94	3	arhgap27l
1.05075e-98	0.694558	0.935	0.702	2.42827e-94	3	ap2m1a
4.83814e-98	0.282888	0.273	0.039	1.11809e-93	3	CABZ01018269.1
7.43903e-98	0.578236	0.542	0.155	1.71916e-93	3	jam2a
1.86815e-97	0.58235	0.624	0.214	4.31728e-93	3	si:ch73-234b20.5
5.63296e-97	0.367479	0.389	0.08	1.30178e-92	3	rasgrp3
2.09756e-96	0.528748	0.417	0.098	4.84746e-92	3	kalrnb
2.88768e-95	0.832475	0.837	0.497	6.67342e-91	3	cited4b
3.30388e-95	0.769228	0.649	0.28	7.63528e-91	3	snx5
1.42054e-94	0.504752	0.578	0.181	3.28286e-90	3	jam3b
2.46201e-94	0.477023	0.544	0.162	5.68971e-90	3	mmp14b
4.68294e-94	0.477975	0.632	0.211	1.08223e-89	3	nova2
3.12496e-93	0.484511	0.897	0.421	7.22177e-89	3	ramp2
5.22687e-93	0.351	0.338	0.066	1.20793e-88	3	atxn7l2a
7.69137e-93	0.324517	0.363	0.075	1.77748e-88	3	fam171a2a
4.23132e-92	0.660557	0.697	0.323	9.77857e-88	3	arrb2b
3.05513e-91	0.792089	0.645	0.252	7.0604e-87	3	fscn1a
3.34092e-91	0.328443	0.372	0.078	7.72087e-87	3	fam174b
8.46382e-91	0.33203	0.411	0.094	1.95599e-86	3	ftr83
1.32937e-90	0.502711	0.69	0.276	3.07219e-86	3	lrrfip1a
3.08163e-90	0.645393	0.953	0.629	7.12164e-86	3	dusp5
4.79732e-90	0.287282	0.308	0.056	1.10866e-85	3	si:zfos-2326c3.2
4.97163e-90	0.672728	0.985	0.818	1.14894e-85	3	marcksl1b
6.88712e-90	0.394401	0.286	0.048	1.59161e-85	3	fhl2a
1.61876e-89	0.782032	0.985	0.666	3.74096e-85	3	histh1l
1.79992e-89	0.407517	0.389	0.087	4.15961e-85	3	si:dkey-192g7.3
2.98931e-88	0.275366	0.273	0.045	6.90829e-84	3	dtx2
1.04468e-87	0.793873	0.731	0.376	2.41427e-83	3	lgmn
4.8001e-87	0.659843	0.854	0.629	1.1093e-82	3	rab5c
3.48707e-86	0.283518	0.46	0.117	8.05862e-82	3	adgrl4
2.61848e-85	0.682943	0.955	0.759	6.05131e-81	3	msna
1.84735e-83	0.667936	0.88	0.507	4.26923e-79	3	akap12b
2.15002e-83	0.447107	0.546	0.18	4.96869e-79	3	afdna
2.70284e-83	0.45273	0.497	0.162	6.24627e-79	3	ralba
3.38746e-83	0.386028	0.529	0.163	7.82842e-79	3	ccdc85b
3.75529e-83	0.372958	0.439	0.111	8.67847e-79	3	fam43a
1.01496e-82	0.561157	1	0.99	2.34558e-78	3	actb1
1.75111e-82	0.409581	0.553	0.171	4.04681e-78	3	podxl
2.08751e-82	1.00119	0.916	0.842	4.82424e-78	3	id1
4.09273e-82	0.71437	0.847	0.662	9.45831e-78	3	arhgdia
9.08216e-82	0.391444	0.488	0.147	2.09889e-77	3	stxbp6
9.32877e-82	0.549041	0.508	0.157	2.15588e-77	3	mafba
1.308e-81	0.289625	0.314	0.063	3.0228e-77	3	lpar2a
1.71834e-81	0.410075	0.417	0.107	3.97109e-77	3	lama4
1.08219e-79	0.529022	0.589	0.23	2.50095e-75	3	fblim1
1.44716e-79	0.3953	0.37	0.09	3.3444e-75	3	soga1
4.29436e-79	0.424861	0.366	0.084	9.92426e-75	3	tm4sf18
4.92434e-79	0.53432	0.91	0.738	1.13802e-74	3	gng5
5.95112e-79	0.631164	0.925	0.67	1.3753e-74	3	id3
1.02987e-78	0.671523	0.51	0.164	2.38002e-74	3	aplnra
1.36809e-78	0.504331	0.445	0.144	3.16166e-74	3	cryl1
2.38341e-78	0.286852	0.329	0.069	5.50807e-74	3	ppp1r18
3.81414e-78	0.317942	0.318	0.067	8.81448e-74	3	hdac9b
4.16362e-78	0.629255	0.757	0.448	9.62212e-74	3	2019-09-06
5.90129e-78	0.476501	0.587	0.224	1.36379e-73	3	hvcn1
4.53163e-77	0.337828	0.357	0.083	1.04726e-72	3	rapgef5b
7.80848e-77	0.574413	0.806	0.466	1.80454e-72	3	2019-09-02
8.5045e-77	0.597451	0.761	0.386	1.96539e-72	3	myl6
3.80654e-76	0.413275	0.422	0.119	8.79692e-72	3	swap70b
4.91029e-76	0.542765	0.895	0.667	1.13477e-71	3	gpx4b
9.48374e-76	0.425233	0.555	0.202	2.19169e-71	3	smad5
1.15458e-75	0.628209	0.733	0.335	2.66823e-71	3	efnb2a
2.14907e-75	0.434878	0.559	0.204	4.96651e-71	3	gng2
9.07856e-75	0.38373	0.658	0.248	2.09805e-70	3	shroom4
1.07891e-74	0.43265	0.452	0.135	2.49336e-70	3	si:dkey-52l18.4
1.34083e-74	0.533155	1	0.994	3.09865e-70	3	actb2
1.15317e-73	0.269327	0.338	0.079	2.66498e-69	3	kif13ba
1.66476e-73	0.307796	0.305	0.063	3.84727e-69	3	slc3a2a
8.33815e-73	0.283587	0.323	0.071	1.92695e-68	3	map4k2
1.31869e-72	0.458105	0.688	0.302	3.0475e-68	3	smad7
1.84594e-72	0.530024	0.531	0.198	4.26596e-68	3	ccnd2a
2.05967e-72	0.348103	0.327	0.076	4.7599e-68	3	vash2
2.19627e-72	0.486983	0.563	0.206	5.07559e-68	3	efna1a
1.49978e-71	0.527503	0.787	0.365	3.46598e-67	3	ednraa
2.1021e-71	0.526466	0.961	0.886	4.85796e-67	3	MYL6 (1 of many)
3.71476e-71	0.633531	0.972	0.752	8.58482e-67	3	dynll1
4.85927e-70	0.385107	0.531	0.191	1.12298e-65	3	rab13
5.58784e-70	0.674491	0.89	0.574	1.29135e-65	3	txnipa
6.48104e-70	0.33931	0.366	0.094	1.49777e-65	3	kirrel3l
1.11187e-69	0.46305	0.404	0.11	2.56953e-65	3	si:ch211-145b13.6
1.40867e-69	0.261392	0.318	0.074	3.25543e-65	3	cep170aa
1.45941e-69	0.460195	0.374	0.103	3.3727e-65	3	tmem119b
6.17323e-69	0.593175	0.748	0.472	1.42663e-64	3	psmd3
6.24545e-69	0.255671	0.327	0.079	1.44332e-64	3	hip1
9.13873e-69	0.448385	0.525	0.2	2.11196e-64	3	si:dkeyp-94b4.1
1.7157e-68	0.37355	0.432	0.135	3.96499e-64	3	zgc:92140
2.39408e-68	0.329531	0.566	0.197	5.53273e-64	3	eva1ba
6.84932e-68	0.353958	0.402	0.116	1.58288e-63	3	nrarpb
8.68249e-68	0.474649	0.585	0.247	2.00652e-63	3	jmjd1cb
1.08096e-67	0.525963	0.71	0.402	2.49809e-63	3	dctn3
1.68198e-67	0.278403	0.325	0.076	3.88705e-63	3	spock3
3.58668e-67	0.431631	0.538	0.199	8.28882e-63	3	fgd5a
4.96385e-67	0.39697	0.492	0.174	1.14715e-62	3	myo1cb
1.87034e-66	0.63534	0.912	0.663	4.32236e-62	3	tagln2
1.88645e-66	0.435104	0.802	0.451	4.35959e-62	3	nck1b
3.57542e-66	0.313431	0.351	0.094	8.2628e-62	3	robo3
6.30773e-66	0.504624	0.882	0.704	1.45772e-61	3	ywhaz
1.29826e-65	0.407973	0.738	0.369	3.00028e-61	3	zgc:100829
1.58507e-65	0.508282	0.68	0.365	3.66309e-61	3	snx12
2.15983e-65	0.495417	0.912	0.776	4.99137e-61	3	ywhaba
5.5514e-65	0.368076	0.32	0.079	1.28293e-60	3	CR382300.1
2.57734e-64	0.314375	0.439	0.141	5.95623e-60	3	fhl3a
8.479e-64	0.352871	0.505	0.185	1.9595e-59	3	cdc34a
1.24659e-63	0.54505	0.914	0.772	2.88088e-59	3	ywhabl
1.69261e-63	0.535674	0.994	0.905	3.91161e-59	3	krt18
3.17038e-63	0.360941	0.424	0.137	7.32674e-59	3	sptlc2a
8.24205e-63	0.28864	0.288	0.066	1.90474e-58	3	slc7a6
1.00443e-62	0.585	0.63	0.301	2.32123e-58	3	amotl2a
1.38499e-62	0.60878	0.837	0.583	3.2007e-58	3	clta
2.40615e-62	0.383964	0.83	0.434	5.56061e-58	3	efna1b
9.28196e-62	0.333697	0.43	0.142	2.14506e-57	3	exoc6
1.82185e-61	0.274934	0.396	0.121	4.2103e-57	3	gng10
4.71317e-61	0.389137	0.501	0.201	1.08921e-56	3	mesd
6.31056e-61	0.338957	0.791	0.381	1.45837e-56	3	il13ra1
9.20319e-61	0.430211	0.645	0.281	2.12686e-56	3	zgc:174888
1.35236e-60	0.267883	0.329	0.088	3.12531e-56	3	arhgef12b
3.0802e-60	0.278973	0.325	0.085	7.11835e-56	3	si:dkey-51a16.9
4.16064e-60	0.44064	0.54	0.211	9.61523e-56	3	sall4
8.26227e-60	0.736114	0.931	0.744	1.90941e-55	3	h2afx1
8.37398e-60	0.425578	0.929	0.79	1.93523e-55	3	zgc:77849
2.54178e-59	0.265057	0.275	0.063	5.87405e-55	3	sh3gl3b
5.8849e-59	0.484793	0.899	0.73	1.36e-54	3	gnb1b
6.07616e-59	0.404101	0.686	0.36	1.4042e-54	3	rap2c
9.15985e-59	0.336661	0.471	0.174	2.11684e-54	3	pora
2.31472e-58	0.375505	0.512	0.203	5.34932e-54	3	erfl3
3.82214e-58	0.485696	0.675	0.369	8.83297e-54	3	gmfb
3.95948e-58	0.279806	0.449	0.15	9.15036e-54	3	marveld1
4.60993e-58	0.497347	0.757	0.47	1.06536e-53	3	btbd10b
7.2488e-58	0.548865	0.473	0.193	1.6752e-53	3	npl
9.98291e-58	0.351387	0.413	0.144	2.30705e-53	3	dtnbp1a
1.00543e-57	0.406025	0.665	0.357	2.32356e-53	3	taf13
1.54822e-57	0.279291	0.288	0.075	3.57794e-53	3	ptpn11b
1.60448e-57	0.511171	0.832	0.628	3.70796e-53	3	cdc42
3.48266e-57	0.504255	0.832	0.605	8.04843e-53	3	cdc42l
5.60344e-57	0.482912	0.669	0.366	1.29495e-52	3	dap
5.61597e-57	0.325139	0.462	0.171	1.29785e-52	3	stk17b
5.9045e-57	0.363072	0.462	0.183	1.36453e-52	3	josd2
6.9736e-57	0.458761	0.923	0.807	1.6116e-52	3	gabarapb
1.01676e-56	0.467228	0.789	0.486	2.34974e-52	3	rac1a
1.25116e-56	0.483513	0.839	0.624	2.89143e-52	3	capza1b
1.35652e-56	0.318391	0.282	0.071	3.13491e-52	3	nrp2b
1.97753e-56	0.472698	0.834	0.594	4.57007e-52	3	arpc2
7.23749e-56	0.323019	0.538	0.214	1.67258e-51	3	nos1apa
9.42594e-56	0.474392	0.624	0.291	2.17833e-51	3	si:ch73-86n18.1
2.10902e-55	1.24549	0.325	0.097	4.87394e-51	3	her2
4.32833e-55	0.434136	0.727	0.369	1.00028e-50	3	hmgb3a
4.59423e-55	0.293375	0.32	0.092	1.06173e-50	3	lhfpl2b
1.76949e-54	0.304109	0.342	0.102	4.0893e-50	3	magi1b
2.40443e-54	0.568142	0.854	0.65	5.55664e-50	3	cst14a.2
8.60047e-54	0.332807	0.699	0.341	1.98757e-49	3	rgl1
1.03313e-53	0.271453	0.267	0.063	2.38756e-49	3	cxcl20
3.12528e-53	0.346911	0.497	0.215	7.22252e-49	3	tmem134
4.34266e-53	0.298351	0.686	0.313	1.00359e-48	3	tspan4b
6.28493e-52	0.353885	0.404	0.145	1.45245e-47	3	frmd4ba
7.73558e-52	0.301768	0.409	0.146	1.78769e-47	3	plcg1
1.13792e-51	0.25672	0.265	0.068	2.62974e-47	3	celsr1a
1.58169e-51	1.25371	0.688	0.433	3.65529e-47	3	aqp1a.1
2.34414e-51	0.264036	0.368	0.116	5.41731e-47	3	xirp2a
3.50169e-51	0.314224	0.4	0.149	8.09241e-47	3	snx7
3.89416e-51	0.291895	0.415	0.142	8.99941e-47	3	colec12
5.70681e-51	0.384543	0.669	0.344	1.31884e-46	3	CT030188.1
8.0984e-51	0.338328	0.968	0.899	1.87154e-46	3	cox6b2
1.30573e-50	0.272866	0.374	0.123	3.01754e-46	3	pcdh2g28
4.69227e-50	0.420974	0.824	0.583	1.08438e-45	3	capza1a
4.83566e-50	0.298432	1	0.97	1.11752e-45	3	h3f3d
5.28207e-50	0.481558	0.492	0.221	1.22069e-45	3	rnaset2
6.85857e-50	0.311344	0.34	0.104	1.58502e-45	3	si:dkey-73n10.1
1.52955e-49	0.427051	0.794	0.523	3.53479e-45	3	arpc4l
4.51006e-49	0.36859	0.723	0.383	1.04227e-44	3	clic4
5.89845e-49	0.500498	0.951	0.779	1.36313e-44	3	klf6a
8.71189e-49	0.256481	0.331	0.102	2.01332e-44	3	cxxc5b
1.53034e-48	0.338576	0.518	0.224	3.53662e-44	3	capgb
1.55937e-48	0.253441	0.542	0.224	3.60371e-44	3	bmpr1aa
3.32337e-48	0.434686	0.622	0.33	7.68031e-44	3	lamp2
4.00464e-48	0.399579	0.89	0.705	9.25473e-44	3	tmem258
5.03578e-48	0.377951	0.63	0.306	1.16377e-43	3	fzd7a
7.04553e-48	0.317453	0.596	0.282	1.62822e-43	3	cdc42ep5
1.05837e-47	0.417149	0.643	0.365	2.44588e-43	3	ankrd11
1.06374e-47	0.316936	0.402	0.147	2.45831e-43	3	lpar6a
1.93043e-47	0.412158	0.798	0.584	4.46122e-43	3	ube2v1
4.84713e-47	0.281182	0.376	0.132	1.12017e-42	3	ttyh3a
5.30593e-47	0.26297	0.505	0.198	1.2262e-42	3	si:ch211-248e11.2
9.85997e-47	0.481787	0.643	0.336	2.27864e-42	3	h1f0
1.00434e-46	0.331515	0.308	0.094	2.32102e-42	3	tspan18a
1.57682e-46	0.370074	0.69	0.368	3.64402e-42	3	zfp36l2
2.30062e-46	0.325645	0.484	0.214	5.31673e-42	3	AKAP13
2.7419e-46	0.332732	0.546	0.253	6.33654e-42	3	ssuh2rs1
3.16021e-46	0.272986	0.409	0.156	7.30324e-42	3	pald1a
4.82601e-46	0.366728	0.675	0.376	1.11529e-41	3	pgrmc1
4.92189e-46	0.266743	0.271	0.075	1.13745e-41	3	slc40a1
1.427e-45	0.348602	0.576	0.283	3.2978e-41	3	lmo4a
2.01255e-45	0.375943	0.566	0.293	4.65101e-41	3	arpc5a
2.33329e-45	0.690624	0.643	0.368	5.39223e-41	3	hist2h2l
2.61986e-45	0.260174	0.308	0.096	6.05449e-41	3	ppp1r9alb
7.57216e-45	0.36895	0.525	0.245	1.74993e-40	3	zbtb16a
9.83583e-45	0.295209	0.417	0.156	2.27306e-40	3	s1pr5a
1.35408e-44	0.428635	0.916	0.742	3.12927e-40	3	hmgn6
1.49235e-44	0.474059	0.733	0.46	3.44883e-40	3	sult6b1
2.02201e-44	0.403802	0.658	0.401	4.67287e-40	3	sept7a
2.11975e-44	0.304248	0.74	0.417	4.89873e-40	3	dusp6
2.6024e-44	0.392184	0.551	0.291	6.01415e-40	3	otub1a
5.45419e-44	0.429254	0.845	0.667	1.26046e-39	3	id2a
7.4306e-44	0.277136	0.331	0.106	1.71721e-39	3	ecscr
8.93016e-44	0.339619	0.555	0.284	2.06376e-39	3	coro1ca
1.12943e-43	0.418583	0.624	0.359	2.61011e-39	3	atp2b1a
1.1453e-43	0.39157	0.882	0.638	2.64679e-39	3	cd81a
1.14646e-43	0.357845	0.794	0.5	2.64946e-39	3	grinab
3.60371e-43	0.266081	0.406	0.16	8.32817e-39	3	ptp4a3
4.8334e-43	0.416206	0.766	0.514	1.117e-38	3	sgk1
6.40354e-43	0.295438	0.419	0.165	1.47986e-38	3	mef2aa
2.56491e-42	0.279556	0.394	0.154	5.92752e-38	3	frmd6
3.83851e-42	0.363953	0.499	0.235	8.8708e-38	3	baz2ba
5.22935e-42	0.287939	0.355	0.129	1.2085e-37	3	smad1
6.48149e-42	0.32208	0.544	0.272	1.49787e-37	3	arid3b
9.93562e-42	0.274309	0.523	0.235	2.29612e-37	3	srgap2
1.07029e-41	0.438729	0.473	0.208	2.47343e-37	3	timp2b
1.40353e-41	0.432486	0.787	0.621	3.24357e-37	3	rhoaa
2.16561e-41	0.388072	0.785	0.553	5.00471e-37	3	alyref
2.82166e-41	0.540411	0.817	0.542	6.52086e-37	3	flna
4.53165e-41	0.361362	0.43	0.194	1.04726e-36	3	naga
4.85894e-41	0.274112	0.787	0.511	1.1229e-36	3	cotl1
4.93135e-41	0.251793	0.275	0.083	1.13963e-36	3	rgs3b
5.18135e-41	0.399859	0.751	0.475	1.19741e-36	3	fxyd6l
5.88536e-41	0.335585	0.6	0.326	1.36011e-36	3	vaspb
5.96797e-41	0.335328	0.718	0.455	1.3792e-36	3	degs1
6.00873e-41	0.532059	0.606	0.326	1.38862e-36	3	hey1
6.69468e-41	0.30129	0.437	0.196	1.54714e-36	3	dctn5
1.43759e-40	0.29582	0.557	0.285	3.32226e-36	3	pitpnbl
1.5212e-40	0.348155	0.675	0.419	3.5155e-36	3	sec11a
1.82444e-40	0.313492	0.465	0.213	4.21628e-36	3	sypl2a
2.60447e-40	0.422141	0.781	0.537	6.01894e-36	3	pfn2l
3.61509e-40	0.3263	0.501	0.234	8.35447e-36	3	grk4
3.72743e-40	0.256358	0.404	0.161	8.6141e-36	3	sash1a
4.12843e-40	0.278021	0.525	0.256	9.54079e-36	3	cyfip1
6.38048e-40	0.262905	0.484	0.206	1.47453e-35	3	nck1a
7.48395e-40	0.252666	0.447	0.193	1.72954e-35	3	cdc42bpb
8.97878e-40	0.345402	0.6	0.311	2.075e-35	3	si:ch73-46j18.5
1.97044e-39	0.325371	0.52	0.25	4.55368e-35	3	inka1b
2.05536e-39	0.338276	0.613	0.337	4.74994e-35	3	hnrnpa0a
2.07753e-39	0.29738	0.441	0.197	4.80118e-35	3	insig1
2.24057e-39	0.298602	0.422	0.187	5.17796e-35	3	nucb1
3.04179e-39	0.294116	0.404	0.182	7.02958e-35	3	commd2
3.71636e-39	0.425152	0.705	0.485	8.58852e-35	3	arpc1a
3.78799e-39	0.350847	0.74	0.475	8.75403e-35	3	abracl
4.96402e-39	0.334414	0.901	0.735	1.14718e-34	3	srsf5a
5.37075e-39	0.370878	0.712	0.479	1.24118e-34	3	morf4l1
5.68368e-39	0.333638	0.389	0.163	1.3135e-34	3	slc35f6
7.43945e-39	0.330398	0.819	0.591	1.71926e-34	3	pfdn4
1.13808e-38	0.257769	0.422	0.176	2.6301e-34	3	tes
1.47874e-38	0.32414	0.563	0.305	3.41737e-34	3	psenen
2.13388e-38	0.260214	0.383	0.157	4.9314e-34	3	fbxl14a
2.52873e-38	0.316349	0.712	0.448	5.8439e-34	3	dynlt3
2.74267e-38	0.470306	0.454	0.223	6.33832e-34	3	hexb
9.14633e-38	0.34693	0.839	0.705	2.11372e-33	3	csnk1a1
9.30487e-38	0.283857	0.445	0.209	2.15036e-33	3	bckdk
1.65519e-37	0.352957	0.531	0.284	3.82515e-33	3	ciarta
2.40527e-37	0.436685	0.884	0.776	5.55858e-33	3	pfn2
2.82662e-37	0.289998	0.417	0.193	6.53231e-33	3	kdm6a
5.67555e-37	0.371535	0.738	0.528	1.31162e-32	3	rab11a
1.07563e-36	0.298412	0.503	0.252	2.48578e-32	3	thy1
1.07579e-36	0.278846	0.37	0.153	2.48616e-32	3	zgc:92107
1.36701e-36	0.308879	0.88	0.743	3.15916e-32	3	si:ch1073-325m22.2
2.00379e-36	0.369346	0.774	0.609	4.63076e-32	3	gdi2
2.83016e-36	0.293293	0.441	0.216	6.5405e-32	3	zgc:56596
2.88715e-36	0.370846	0.757	0.54	6.6722e-32	3	nfyba
5.32394e-36	0.266324	0.551	0.296	1.23036e-31	3	atp6v1e1b
7.19116e-36	0.302747	0.465	0.212	1.66188e-31	3	tgfb1a
8.01741e-36	0.321004	0.716	0.476	1.85282e-31	3	hsbp1b
8.10226e-36	0.325688	0.901	0.775	1.87243e-31	3	dad1
8.73985e-36	0.336711	0.72	0.482	2.01978e-31	3	map1lc3b
9.23222e-36	0.358766	0.714	0.51	2.13357e-31	3	arf2b
1.08532e-35	0.379573	0.645	0.406	2.50818e-31	3	ptbp1a
1.97421e-35	0.3621	0.804	0.603	4.56239e-31	3	selenof
2.15004e-35	0.250483	0.305	0.117	4.96874e-31	3	si:ch73-147f11.1
2.29097e-35	0.318104	0.637	0.392	5.29444e-31	3	gabpa
2.60765e-35	0.332456	0.669	0.406	6.02627e-31	3	carhsp1
2.68934e-35	0.506585	0.415	0.191	6.21506e-31	3	tal1
3.46411e-35	1.52936	0.52	0.286	8.00555e-31	3	her15.1
4.8063e-35	0.390943	0.372	0.153	1.11074e-30	3	si:dkey-85k7.7
5.23164e-35	0.321531	0.363	0.155	1.20903e-30	3	arhgap10
6.02437e-35	0.339042	0.725	0.483	1.39223e-30	3	igf2bp1
7.50276e-35	0.268708	0.931	0.815	1.73389e-30	3	ppib
9.25684e-35	0.279866	0.445	0.223	2.13926e-30	3	rab35b
1.0086e-34	0.37624	0.692	0.471	2.33088e-30	3	atox1
1.0511e-34	0.313203	0.961	0.854	2.42909e-30	3	ctsla
1.11682e-34	0.259189	0.443	0.197	2.58097e-30	3	tgfbr2b
1.40103e-34	0.437927	0.342	0.135	3.23777e-30	3	aqp8a.1
2.08157e-34	0.372084	0.742	0.552	4.81051e-30	3	eif4ebp2
2.11719e-34	0.34679	0.718	0.508	4.89283e-30	3	CU694197.1
2.33442e-34	0.329618	0.585	0.349	5.39485e-30	3	selenot1b
2.57548e-34	0.32565	0.847	0.633	5.95192e-30	3	srsf3b
2.66636e-34	0.258134	0.422	0.192	6.16197e-30	3	zgc:110626
4.1986e-34	0.313246	0.645	0.399	9.70296e-30	3	trim71
4.24881e-34	0.313761	0.671	0.434	9.81899e-30	3	ube2na
5.22919e-34	0.300985	0.505	0.275	1.20847e-29	3	nenf
6.59189e-34	0.257311	0.54	0.266	1.52339e-29	3	mex3b
8.7611e-34	0.313033	0.585	0.348	2.02469e-29	3	lamtor2
2.13084e-33	0.260937	0.443	0.196	4.92437e-29	3	grb10a
2.26147e-33	0.274468	0.895	0.768	5.22625e-29	3	tpm3
2.46424e-33	0.270603	0.508	0.263	5.69486e-29	3	bcl6ab
3.61382e-33	0.291323	0.669	0.432	8.35155e-29	3	golga7
3.74084e-33	0.285591	0.482	0.25	8.64508e-29	3	uri1
5.59486e-33	0.285827	0.368	0.158	1.29297e-28	3	smo
6.01983e-33	0.317146	0.66	0.386	1.39118e-28	3	csrp1a
6.17698e-33	0.25593	0.413	0.194	1.4275e-28	3	gemin7
7.4784e-33	0.263782	0.535	0.283	1.72826e-28	3	ap1s2
9.16149e-33	0.321156	0.787	0.631	2.11722e-28	3	vamp3
1.2776e-32	0.355101	0.759	0.527	2.95254e-28	3	selenoh
1.39624e-32	0.332688	0.523	0.271	3.22671e-28	3	aplp2
1.74892e-32	0.310448	0.785	0.612	4.04175e-28	3	rap1b
1.85798e-32	0.275068	0.578	0.324	4.2938e-28	3	tln1
1.95497e-32	0.322215	0.703	0.492	4.51794e-28	3	brk1
2.04273e-32	0.272255	0.458	0.23	4.72075e-28	3	snx9b
2.24899e-32	0.320734	0.802	0.604	5.19742e-28	3	psma8
2.45502e-32	0.305545	0.882	0.741	5.67356e-28	3	ssr4
4.3713e-32	0.33411	0.837	0.687	1.01021e-27	3	ywhabb
6.45144e-32	0.319507	0.856	0.646	1.49093e-27	3	dap1b
9.51133e-32	0.321041	0.553	0.314	2.19807e-27	3	gstr
1.08405e-31	0.292731	0.325	0.133	2.50523e-27	3	pawr
1.26261e-31	0.362837	0.785	0.616	2.91788e-27	3	rab1ab
2.07456e-31	0.42148	0.667	0.45	4.79431e-27	3	eif4ebp3l
2.52618e-31	0.320509	0.594	0.375	5.838e-27	3	sept7b
3.03952e-31	0.267016	0.484	0.238	7.02434e-27	3	plecb
5.00328e-31	0.294176	0.497	0.274	1.15626e-26	3	si:dkey-222f8.3
5.1548e-31	0.290268	0.966	0.879	1.19127e-26	3	pabpc1a
6.33032e-31	0.259471	0.314	0.133	1.46294e-26	3	amdhd2
[truncated: 6,004 more rows]
